# Supplementary material for: Radiation-induced circulating microRNAs linked to echocardiography parameters after radiotherapy
Source: Front Oncol. 2023 May 18;13:1150979. doi: 10.3389/fonc.2023.1150979 (PMC10232985; doi:10.3389/fonc.2023.1150979)
Supplement: Supplementary file 1 [file DataSheet_1.zip]

Archive with 6 entries (6 files):
- Table 1.xlsx
- Table 2.xlsx
- Table 3.xlsx
- Table 4.xlsx
- Table 5.xlsx
- Table 6.xlsx
