# Supplementary material for: Radiation-induced circulating microRNAs linked to echocardiography parameters after radiotherapy
Source: Front Oncol. 2023 May 18;13:1150979. doi: 10.3389/fonc.2023.1150979 (PMC10232985; doi:10.3389/fonc.2023.1150979)
Supplement: Supplementary file 1 [file DataSheet_1.zip › Table 1.xlsx]

## Sheet: Arkusz1
Supplementary table 1 - Cardiac variables evaluated during echocardiographic examinations.
Variable	Brief explanation / definition	Reference range (XXX-YYY)	N	Average	SD	Min	Max	Reference
Aortic root	The qualitative assessment of the end-diastolic diameter of aortic root usually at the level of the sinuses of Valsalva.	29-45mm	28	31.8214	3.72234	28	41	Evangelista A, Flachskampf FA, Erbel R, et al. Echocardiography in aortic diseases: EAE recommendations for clinical practice. Eur J Echocardiogr. 2010;11:645-58
Left atrial size	The area of the left atrium at end-ventricular systole in the 4-chamber view reported in cm2	<20cm2	28	19.7321	3.77487	12	27	Lang RM, Badano LP, Mor-Avi V, et al. Recommendations for cardiac chamber quantification by echocardiography in adults: an update from the American Society of Echocardiography and the European Association of Cardiovascular Imaging. J Am Soc Echocardiogr. 2015;28:1-39.e14
Left atrial volume index	The left atrial volume divided by body surface area reported in mL/m2. Measurement of volume by extrapolation from planimetry of 2 orthogonal long-axis imaging planes	<34ml/m2	28	34.5357	10.3404	19	61	Lang RM, Badano LP, Mor-Avi V, et al. Recommendations for cardiac chamber quantification by echocardiography in adults: an update from the American Society of Echocardiography and the European Association of Cardiovascular Imaging. J Am Soc Echocardiogr. 2015;28:1-39.e14
Right atrial size	The area of the right atrium measured using the apical 4-chamber view at end ventricular systole reported in cm2	10-18cm2	28	16.2679	2.95172	11	24	Lang RM, Badano LP, Mor-Avi V, et al. Recommendations for cardiac chamber quantification by echocardiography in adults: an update from the American Society of Echocardiography and the European Association of Cardiovascular Imaging. J Am Soc Echocardiogr. 2015;28:1-39.e14
Proximal right ventricular outflow tract	Proximal measurement of RVOT diameter is made in the PSAX plane at the level of the AV. Measure is made at end-diastole by the inner-edge to inner-edge method. RVOT is measured in diastole, immediately proximal to the PV.	21-35mm	26	30.6154	4.31812	23	38	Lang RM, Badano LP, Mor-Avi V, et al. Recommendations for cardiac chamber quantification by echocardiography in adults: an update from the American Society of Echocardiography and the European Association of Cardiovascular Imaging. J Am Soc Echocardiogr. 2015;28:1-39.e14
Basal RV diameter D1	Measured at the maximal transverse diameter in the basal one third of the RV.	25-41mm	28	35.1429	4.77427	27	50	Lang RM, Badano LP, Mor-Avi V, et al. Recommendations for cardiac chamber quantification by echocardiography in adults: an update from the American Society of Echocardiography and the European Association of Cardiovascular Imaging. J Am Soc Echocardiogr. 2015;28:1-39.e14
Interventricular septal wall end-diastolic thickness	Left ventricular (LV) wall thickness and internal diameter measures are performed at end-diastole and end-systole. Measurements are made at the same level, perpendicular to the long-axis plane of the LV and immediately below the mitral valve leaflet tips. The thickness of the left ventricular septal wall at end-diastole reported in mm.	F 6-9mm; M 6-10mm	28	8.46429	1.52709	6	11	Lang RM, Badano LP, Mor-Avi V, et al. Recommendations for cardiac chamber quantification by echocardiography in adults: an update from the American Society of Echocardiography and the European Association of Cardiovascular Imaging. J Am Soc Echocardiogr. 2015;28:1-39.e14
Interventricular septal wall end-systolic thickness	Left ventricular (LV) wall thickness and internal diameter measures are performed at end-diastole and end-systole. Measurements are made at the same level, perpendicular to the long-axis plane of the LV and immediately below the mitral valve leaflet tips. The thickness of the left ventricular septal wall at end-systole reported in mm.		28	11.6786	1.70084	8	14	Lang RM, Badano LP, Mor-Avi V, et al. Recommendations for cardiac chamber quantification by echocardiography in adults: an update from the American Society of Echocardiography and the European Association of Cardiovascular Imaging. J Am Soc Echocardiogr. 2015;28:1-39.e14
Left ventricular inferolateral wall end-diastolic thickness	Left ventricular (LV) wall thickness and internal diameter measures are performed at end-diastole and end-systole. Measurements are made at the same level, perpendicular to the long-axis plane of the LV and immediately below the mitral valve leaflet tips. The thickness of the left ventricular inferolateral wall at end-diastole reported in mm.	F 6-9mm; M 6-10mm	28	8.39286	1.34272	6	11	Lang RM, Badano LP, Mor-Avi V, et al. Recommendations for cardiac chamber quantification by echocardiography in adults: an update from the American Society of Echocardiography and the European Association of Cardiovascular Imaging. J Am Soc Echocardiogr. 2015;28:1-39.e14
Left ventricular inferolateral wall end-systolic thickness	Left ventricular (LV) wall thickness and internal diameter measures are performed at end-diastole and end-systole. Measurements are made at the same level, perpendicular to the long-axis plane of the LV and immediately below the mitral valve leaflet tips. The thickness of the left ventricular inferolateral wall at end-systole reported in mm.		28	12.8214	1.30678	11	15	Lang RM, Badano LP, Mor-Avi V, et al. Recommendations for cardiac chamber quantification by echocardiography in adults: an update from the American Society of Echocardiography and the European Association of Cardiovascular Imaging. J Am Soc Echocardiogr. 2015;28:1-39.e14
Left ventricular end-diastolic diameter	The left ventricular cavity minor-axis diameter, measured at end-diastole at its broadest point perpendicular to the left ventricle long axis, which is usually slightly below the mitral valve leaflet tips, and reported in cm	F 38-53mm; M 42-59mm	28	35.1071	7.42039	23	49	Lang RM, Badano LP, Mor-Avi V, et al. Recommendations for cardiac chamber quantification by echocardiography in adults: an update from the American Society of Echocardiography and the European Association of Cardiovascular Imaging. J Am Soc Echocardiogr. 2015;28:1-39.e14
Left ventricular end-systolic diameter	The left ventricular cavity minor-axis diameter, measured at end-systole at its broadest point perpendicular to the left ventricle long axis, which is usually slightly below the mitral valve leaflet tips, and reported in cm	F 22-35mm; M 25-40mm	28	41.25	8.84276	25	60	Lang RM, Badano LP, Mor-Avi V, et al. Recommendations for cardiac chamber quantification by echocardiography in adults: an update from the American Society of Echocardiography and the European Association of Cardiovascular Imaging. J Am Soc Echocardiogr. 2015;28:1-39.e14
Left ventricular ejection fraction	The calculated resting LVEF is the percentage of blood ejected during left ventricular contraction of the heart and expressed as a percentage. It is calculated using the formula: LVEF=([EDV-ESV]/EDV) × 100. Where LVEF is defined as the percentage of blood ejected during a left ventricular contraction of the heart. EDV is defined as the volume of blood in the left ventricle at the end of ventricul…	F 54-74%; M 52-72%	28	63.0714	4.34553	56	73	Lang RM, Badano LP, Mor-Avi V, et al. Recommendations for cardiac chamber quantification by echocardiography in adults: an update from the American Society of Echocardiography and the European Association of Cardiovascular Imaging. J Am Soc Echocardiogr. 2015;28:1-39.e14
Mitral valve ratio of peak early to late diastolic filling velocity (E/A)	Mitral valve peak E velocity- the peak velocity of blood flow across the mitral valve measured at the level of the leaflet tips during early diastole or the rapid filling phase reported in cm/s. Mitral valve peak A velocity- the peak velocity of blood flow across the mitral valve measured at the level of the leaflet tips during late diastole or the atrial systolic phase reported in cm/s. This rat…	0.8-1.5	28	0.978571	0.337043	0.4	1.7	Nagueh SF, Smiseth OA, Appleton CP, et al. Recommendations for the evaluation of left ventricular diastolic function by echocardiography: an update from the American Society of Echocardiography and the European Association of Cardiovascular Imaging. J Am Soc Echocardiogr. 2016;29:277-314
Mitral valve ratio of early inflow velocity and annular early diastolic velocity (E/e')	Mitral valve peak E velocity- the peak velocity of blood flow across the mitral valve measured at the level of the leaflet tips during early diastole or the rapid filling phase reported in cm/s. Mitral annulus e′ velocity (lateral)- The peak velocity of lateral mitral annular motion during early diastole or the rapid filling phase reported in cm/s. Estimated pressure in the left ventricle in dias…	Normal E/e′ is <15 (any measurement)	28	8.83571	1.87364	5.3	12.6	Nagueh SF, Smiseth OA, Appleton CP, et al. Recommendations for the evaluation of left ventricular diastolic function by echocardiography: an update from the American Society of Echocardiography and the European Association of Cardiovascular Imaging. J Am Soc Echocardiogr. 2016;29:277-314.
Mitral inflow deceleration time	Apical four-chamber: pulsed Doppler sample volume between mitral leaflet tips. The time required for mitral inflow velocity to fall from E to zero, measured in ms	150-200ms	28	204.036	54.9986	129	305	Nagueh SF, Smiseth OA, Appleton CP, et al. Recommendations for the evaluation of left ventricular diastolic function by echocardiography: an update from the American Society of Echocardiography and the European Association of Cardiovascular Imaging. J Am Soc Echocardiogr. 2016;29:277-314.
Aortic valve peak flow velocity	The highest velocity of systolic blood flow through the aortic valve reported in cm/s or m/s.	100-170cm/s	28	136.679	18.7835	90	168	Mitchell C, Rahko PS, Blauwet LA, Canaday B, Finstuen JA, Foster MC, Horton K, Ogunyankin KO, Palma RA, Velazquez EJ. Guidelines for Performing a Comprehensive Transthoracic Echocardiographic Examination in Adults: Recommendations from the American Society of Echocardiography. J Am Soc Echocardiogr. 2019 Jan;32(1):1-64. doi: 10.1016/j.echo.2018.06.004. Epub 2018 Oct 1. PMID: 30282592.
Tricuspid valve peak flow velocity	The highest velocity of systolic blood flow through the tricuspid valve reported in cm/s or m/s. A pulsed wave Doppler measurement is taken after positioning the sample volume just below the tricuspid cusps in the centre of the valve.	30-70cm/s	28	51.3929	8.35925	38	67	Mitchell C, Rahko PS, Blauwet LA, Canaday B, Finstuen JA, Foster MC, Horton K, Ogunyankin KO, Palma RA, Velazquez EJ. Guidelines for Performing a Comprehensive Transthoracic Echocardiographic Examination in Adults: Recommendations from the American Society of Echocardiography. J Am Soc Echocardiogr. 2019 Jan;32(1):1-64. doi: 10.1016/j.echo.2018.06.004. Epub 2018 Oct 1. PMID: 30282592.
Tricuspid annular plane systolic excursion	Align the M-mode cursor along the direction of the lateral tricuspid annulus to maximise longitudinal motion of the annulus. Measurement accuracy is improved by zooming on the TV annulus and selecting a high sweep speed. Measure total excursion of the tricuspid annulus.	>17mm	28	22.8214	3.53871	17	32	Robinson, S., Rana, B., Oxborough, D., Steeds, R., Monaghan, M., Stout, M., Pearce, K., Harkness, A., Ring, L., Paton, M., Akhtar, W., Bedair, R., Bhattacharyya, S., Collins, K., Oxley, C., Sandoval, J., Schofield MBChB, R., Siva, A., Parker, K., Willis, J., & Augustine, D. X. (2020). A practical guideline for performing a comprehensive transthoracic echocardiogram in adults: the British Society …
Pulmonary valve peak blood flow velocity	The highest velocity of systolic blood flow through the pulmonic valve reported in cm/s or m/s. A pulsed wave Doppler measurement is taken after positioning the sample volume just below the pulmonic cusps in the centre of the RVOT.	60-90cm/s	17	79	10.9772	65	100	Mitchell C, Rahko PS, Blauwet LA, Canaday B, Finstuen JA, Foster MC, Horton K, Ogunyankin KO, Palma RA, Velazquez EJ. Guidelines for Performing a Comprehensive Transthoracic Echocardiographic Examination in Adults: Recommendations from the American Society of Echocardiography. J Am Soc Echocardiogr. 2019 Jan;32(1):1-64. doi: 10.1016/j.echo.2018.06.004. Epub 2018 Oct 1. PMID: 30282592.
