# Supplementary material for: Radiation-induced circulating microRNAs linked to echocardiography parameters after radiotherapy
Source: Front Oncol. 2023 May 18;13:1150979. doi: 10.3389/fonc.2023.1150979 (PMC10232985; doi:10.3389/fonc.2023.1150979)
Supplement: Supplementary file 1 [file DataSheet_1.zip › Table 2.xlsx]

## Sheet: Arkusz1
Supplementary Table 2 - Raw Ct values from qPCR in the primary group. Timepoints represent: 1 - before RT, 2 - 24h post-RT; 3 - 1 month post-RT
design_target_name	70327	70328	70329	70330	70331	70332	70333	70334	70335	70336	70337	70338	70339	70340	70341	70342	70343	70344	70345	70346	70347	70348	70349	70350	70351	70352	70353	70354	70355	70356	70357	70358	70359	70360	70361	70362	70363	70364	70365	70366	70367	70368	70369	70370	70371	70372	70373	70374	70375
Timepoint	1	1	1	1	1	1	3	3	2	3	3	1	3	3	1	1	1	3	3	2	2	1	2	1	1	1	1	3	1	3	3	3	3	3	2	3	1	1	1	3	1	2	2	1	3	3	2	3	1
hsa-let-7a-5p	32.0011	31.2445	32.1496	31.493	29.7217	31.0831	30.8415	31.0601	31.0117	31.4858	31.3241	30.962	31.5257	32.5248	32.7208	32.3209	32.2024	30.4187	30.1587	30.3897	30.0732	30.7419	30.234	30.6432	30.5872	30.7942	30.4287	31.5492	32.7569	30.9025	30.8865	30.5291	31.6991	30.2622	31.5817	32.4295	29.3478	31.3395	30.2099	30.3846	31.6314	30.3049	31.2523	30.3875	30.976	31.475	30.9721	29.2054	31.1303
hsa-let-7b-5p	31.5204	30.9416	32.6404	31.3867	29.9238	31.7925	30.8495	31.4538	31.8103	33.5725	31.1667	31.4378	32.7613	32.9119	33.4101	32.7598	33.2147	31.6604	30.8721	30.3846	30.7333	31.7196	30.979	31.7603	31.3423	31.8216	29.9636	32.2943	34.1292	31.589	31.503	31.6184	32.5238	31.7885	31.4164	34.1025	28.9097	31.7856	30.0834	31.105	31.7822	31.7783	31.208	32.2812	31.5341	31.442	31.0501	29.9613	31.1466
hsa-let-7c-5p	34.7282	35.4643	35.1307	34.943	32.9854	35.2489	34.0178	35.062	34.1081	35.5829	34.0333	35.2161	34.1159	36.2264	36.6773	35.948	34.9662	34.4232	33.6677	34.2521	33.2597	35.4516	33.2804	33.9919	34.5694	35.0456	33.8598	34.8485	35.8356	34.7817	34.6562	34.9351	34.2344	35.15	34.6974	37.5576	32.8119	34.9841	33.6829	34.3059	34.5948	33.9592	34.9745	34.9432	34.2006	35.6322	33.7792	32.5342	34.4524
hsa-let-7d-5p	34.0517	33.9459	34.8079	34.0825	32.7221	33.3432	33.4772	34.268	34.641	34.3771	33.4212	33.5481	34.0561	35.0283	34.3923	34.2736	34.5929	33.287	32.9684	33.5054	32.8503	34.2607	33.6219	34.362	33.9562	34.4862	34.1256	35.4005	36.9996	34.0993	33.3831	33.5205	34.4802	33.2248	35.0123	34.2389	32.469	33.1507	32.9147	32.5235	33.0969	33.1922	34.2348	33.5092	33.8879	34.7786	33.1729	31.3207	33.7533
hsa-let-7f-5p	35.3216	35.2172	35.491	35.0883	33.0226	36.205	33.9691	34.9223	35.1386	34.7289	34.3669	34.8279	35.14	35.83	37.0292	35.8452	35.0923	33.9384	33.37	33.6793	33.4174	34.9837	33.7177	34.7725	34.2852	34.5144	34.7747	33.7353	36.5728	34.1094	34.3047	34.2919	34.9676	34.1315	34.9866	36.0242	33.068	34.1387	33.8189	34.1479	34.0033	33.7698	35.307	33.7725	34.4414	35.084	34.7651	32.2302	34.7977
hsa-let-7g-5p	32.3703	31.2809	32.9889	32.611	30.0024	32.161	31.3127	31.0786	31.8612	32.0636	32.1623	31.9668	32.381	33.3125	32.8754	32.3617	32.8224	31.4948	30.9952	31.0111	30.5675	31.6469	30.8789	31.3885	31.846	32.0038	30.9992	32.4681	33.21	31.5138	31.6726	32.0284	32.2422	31.0948	31.9715	32.3846	29.9618	31.9051	31.3278	30.9999	32.3416	31.1782	31.7096	31.122	32.3738	31.4383	31.3621	29.5858	32.1714
hsa-miR-103a-3p	32.1923	30.5309	31.7662	30.5561	29.128	31.4617	30.1681	30.2282	30.3483	30.9224	30.8449	31.0868	30.9586	31.8031	32.6468	31.6707	31.7563	30.1028	29.4722	29.8052	30.0531	30.5076	29.6116	30.3992	30.7377	30.6695	30.0832	30.9332	32.8347	29.9556	30.0816	30.5236	31.8993	29.8712	31.5547	31.2945	29.0209	29.9223	30.1762	29.3352	31.0576	29.5546	30.8738	29.8822	32.8905	30.767	30.2643	28.0576	31.09
hsa-miR-106a-5p	32.6739	29.7619	33.1891	31.5201	29.2199	32.6715	30.9217	30.4723	31.4149	32.1188	30.8962	31.6022	31.6181	32.9814	34.0484	32.9175	32.0858	30.9152	30.116	29.8329	30.3553	30.7492	30.1363	31.1834	31.3213	31.2788	29.8087	31.4001	32.8129	29.8357	31.3715	31.107	31.7349	30.7228	32.4864	32.2586	29.0905	30.5035	29.7399	29.9415	31.5726	30.3082	31.0582	31.1594	32.525	31.2417	30.6516	28.541	32.0761
hsa-miR-107	32.6866	31.8253	33.0549	32.9554	29.957	33.5631	31.1467	32.0324	31.3362	32.4411	31.286	32.8905	31.9364	33.2874	33.6414	33.8147	32.7659	31.7856	30.6831	31.1308	30.6726	31.7951	30.4172	31.919	31.7002	32.2692	30.5143	32.47	33.4746	31.4328	31.1533	32.2277	32.2976	31.9002	32.0291	33.6052	30.1838	31.3942	31.1963	30.9033	32.1825	31.4719	31.768	31.8041	34.0197	32.2423	31.157	29.6129	32.6103
hsa-miR-122-5p	32.6406	33.5196	34.3087	32.0408	29.2154	34.5814	31.6475	33.3824	33.8468	33.4964	31.1562	32.1077	31.4301	32.8618	35.2705	34.1148	33.3322	29.8391	32.8373	31.2142	31.3737	32.2706	31.7089	33.6105	31.8864	31.092	34.7067	32.7197	36.2175	29.9346	33.5296	30.007	32.9072	34.8915	31.3196	32.9959	33.4873	33.9366	29.9349	31.3023	32.0973	29.5562	34.7132	33.0699	31.1212	30.7958	32.1195	31.939	32.292
hsa-miR-126-3p	29.9618	29.5512	29.8932	28.5858	28.1846	29.9792	28.6548	28.5079	29.1285	29.8363	28.8751	28.8893	29.1026	29.8028	30.788	30.6978	29.8112	28.8059	28.5245	29.0807	28.2572	29.3052	28.8179	28.6563	28.5621	28.4104	28.863	29.3112	31.2888	28.4647	29.031	29.3946	29.2301	28.634	29.8928	29.7282	28.3298	29.4465	28.3309	28.4842	29.573	28.3379	28.8334	28.4355	29.3783	28.4092	28.7814	27.4745	29.4726
hsa-miR-126-5p	32.862	33.0706	34.0196	32.2277	30.9006	33.2103	31.483	32.2485	32.6665	33.9204	32.0202	32.4659	32.4639	33.9879	34.0734	34.7865	33.4955	32.4217	31.5402	32.335	31.7688	33.1011	31.8955	32.007	31.4864	32.267	32.1163	33.1583	34.3952	32.0803	32.6816	33.4211	32.5546	32.8663	32.9976	33.1058	31.0628	33.3928	31.3627	32.455	32.8247	31.9362	31.8693	32.2937	32.5014	32.5899	31.7578	31.104	33.209
hsa-miR-142-3p	31.4123	29.9707	32.0761	29.527	27.9545	30.6126	29.4601	29.5875	29.4205	30.0463	29.7947	29.9933	29.5623	30.8542	34.1841	32.6126	31.902	29.4228	28.3228	29.9017	28.8848	30.2853	28.6582	29.4342	29.5924	29.8461	29.7023	30.5195	32.4744	29.2382	29.8515	29.4969	30.0998	29.604	31.1291	30.8342	28.1527	29.9992	29.4381	28.812	30.5295	29.1538	29.8836	29.2669	31.4773	30.0385	29.2206	27.5515	30.3212
hsa-miR-150-5p	33.2504	31.9929	32.3838	32.3058	31.0287	32.3181	32.1588	31.8802	33.359	32.7237	33.0545	32.4872	32.7104	33.9478	34.2812	34.1943	33.0753	32.9836	32.2268	32.7507	31.8935	32.3121	33.4128	31.4598	32.2915	31.8198	31.9792	32.6898	34.7291	31.4764	32.2004	33.4823	32.0802	32.2226	33.6919	33.0509	30.2834	33.4354	32.1822	32.7734	33.0888	32.0696	32.4219	31.3247	32.9742	31.9751	31.7315	31.1859	31.5932
hsa-miR-15a-5p	30.9531	28.5535	29.8041	30.0832	27.5416	31.2758	27.6742	28.4137	28.4427	31.0033	28.2665	30.4012	30.7287	30.9769	31.625	31.4274	30.2157	29.7522	29.3458	28.0306	27.5373	29.0085	29.4894	28.1671	28.6977	30.3904	25.9519	28.833	30.6891	28.6652	28.6765	29.9411	29.8869	29.5362	30.0566	29.5432	27.8769	28.2287	28.8402	28.4493	29.5117	30.0888	28.1238	30.3963	32.1841	28.3797	29.0159	28.0198	29.9746
hsa-miR-16-5p	28.3311	25.2223	28.8526	27.0721	25.451	28.0744	25.7554	26.6718	28.1742	28.3662	25.2638	26.9268	28.1718	28.6491	29.6275	29.1176	28.2032	26.7265	26.3391	24.0721	26.3753	25.5718	26.33	26.3658	27.014	27.3824	23.9301	26.2217	29.6961	24.886	26.4388	27.8609	27.8609	26.7644	28.2098	27.6171	25.0872	26.5333	25.2891	25.3563	27.4734	25.4577	26.1075	27.553	27.8117	25.9088	26.0235	24.3657	27.0294
hsa-miR-185-5p	29.9806	28.2712	32.3296	30.4551	27.8542	33.0954	29.8152	29.9625	31.1615	31.2793	30.3664	30.2796	30.4724	30.5346	33.268	31.7764	30.9525	29.4826	29.5144	27.7277	29.06	28.9895	29.4537	30.4967	30.8587	30.5643	28.1794	30.1108	33.4209	29.2825	30.1519	29.9522	31.8101	30.1034	30.1373	31.3718	27.6196	29.5237	28.9175	29.2706	30.4108	29.9975	30.2278	30.8536	31.6867	29.3883	29.0107	28.2543	29.7183
hsa-miR-191-5p	33.1482	32.5412	33.8378	32.9922	31.6797	33.2622	32.1693	32.5167	32.5384	33.2766	33.2009	32.9888	32.6154	35.0824	34.3673	35.0009	33.6887	32.1825	31.8097	32.0243	31.8875	32.6848	32.0367	32.8869	32.7639	33.2413	32.1834	33.3335	34.2076	32.3888	32.3102	33.1079	34.048	32.3282	34.8934	34.3133	31.057	32.3215	32.5164	31.4858	33.2376	32.3841	32.7832	32.4912	34.1307	32.6976	32.3463	30.7831	34.3491
hsa-miR-199a-3p	35.325	32.2758	35.1834	33.8774	31.2051	34.7834	32.7717	33.54	32.9885	34.2038	33.0594	33.9839	33.5771	34.1514	35.263	34.1897	33.9281	32.5465	32.3784	32.4041	32.8338	32.8384	32.204	33.0569	32.8802	33.6117	34.739	33.7327	35.0067	32.9317	32.8168	33.0423	34.8911	32.9755	34.6658	34.5841	32.0261	34.3296	32.9226	32.2932	33.7704	32.4187	33.8147	32.7706	34.0735	34.8296	32.9464	30.4497	34.9336
hsa-miR-19a-3p	32.8827	29.3533	33.0544	30.6473	29.3975	31.3798	29.3742	30.4224	31.2216	31.8874	30.0751	30.8122	31.0862	32.3331	36.2254	34.0984	31.7073	31.0498	29.8603	29.1096	29.0882	30.4287	29.7921	30.4769	29.7459	31.5858	28.5271	30.8721	34.1052	29.2344	30.7047	31.581	30.8296	30.1186	32.1055	31.2784	28.9774	31.2724	29.853	29.9814	32.2955	30.1449	30.0404	31.1181	32.6541	29.8681	30.0992	28.5067	30.9223
hsa-miR-19b-3p	32.7657	28.1586	32.0707	29.6276	28.449	30.3794	28.9257	29.6906	30.6515	30.9636	29.5794	29.9542	30.6413	31.8546	35.8258	32.1676	30.9145	29.8929	29.0208	28.1375	28.286	29.024	29.0089	29.2378	29.0468	30.1426	27.7529	29.3689	33.7148	27.9646	29.7154	30.2403	30.0486	29.2864	31.046	31.0382	28.304	29.949	28.7384	28.9771	30.4604	28.8403	29.338	29.7311	31.4403	29.3644	29.3281	27.4348	30.2998
hsa-miR-20a-5p	31.2067	28.656	32.0616	30.1575	28.1579	31.577	29.9196	30.0035	30.3351	30.4877	29.5251	30.2988	30.7885	31.3253	33.3849	32.3106	31.1016	29.7129	29.2859	28.6948	29.0256	29.4048	29.1743	30.6065	30.2519	30.6657	28.0886	30.2535	32.1723	28.9506	30.0178	30.6705	31.0188	29.7961	30.3677	31.525	27.552	29.4162	28.4241	29.0333	30.3058	29.0635	29.9252	30.4955	30.9707	29.8544	29.2912	27.9506	30.4487
hsa-miR-21-5p	29.5049	27.9351	31.4531	28.5477	26.4497	30.0236	27.8083	28.8877	28.7768	30.1046	28.1025	28.908	28.7763	29.962	32.2516	30.6759	30.0832	26.988	27.8549	27.7286	28.0712	28.839	27.961	28.6677	27.8694	28.605	27.7269	29.1014	31.5139	27.7009	28.4186	27.6966	29.152	28.92	29.0892	28.774	26.9371	28.4257	27.5882	27.8255	29.536	28.0382	28.363	28.9862	28.5917	27.8464	28.0932	26.8278	28.3966
hsa-miR-223-3p	27.6174	25.0182	28.9181	27.3112	25.4505	27.9894	26.9059	27.3887	27.436	27.9921	27.5185	27.2937	27.2543	28.7351	29.6913	28.755	27.9287	26.5568	25.9169	26.1848	26.1429	26.9932	25.9095	27.4066	26.4745	27.2578	27.3418	27.5855	29.2197	25.8891	26.5058	27.0854	28.1772	26.8076	28.257	27.5995	25.0717	27.2521	25.7365	25.8741	27.6017	25.5736	26.7746	26.8096	27.1465	27.2327	26.0212	24.5148	27.7652
hsa-miR-23a-3p	30.4265	28.2172	31.0736	29.2596	27.9332	29.9779	29.0859	29.277	29.3665	30.2261	29.0665	29.1834	29.7782	30.7134	32.0245	31.1413	30.0374	28.8524	28.6836	28.7851	28.4403	29.3608	28.4146	28.9663	28.8164	29.2879	29.0521	29.5117	31.044	28.1749	28.6071	29.4952	29.8286	29.0303	30.3853	30.5347	28.1159	30.2219	28.3214	28.1746	29.8005	28.1614	28.8533	29.1584	29.5756	29.1405	28.7529	27.1343	30.3772
hsa-miR-23b-3p	32.0202	30.4038	32.2909	31.1762	29.237	31.8596	30.7493	31.1464	31.0503	32.1621	30.4655	30.9075	31.0736	32.3007	32.9186	33.3101	31.8727	30.4739	29.8401	30.6348	30.0827	31.3017	30.0379	31.004	30.5198	30.9289	30.8098	31.2031	32.3347	30.3151	30.0943	31.1044	31.7245	31.1125	31.7294	32.4682	29.6263	32.0432	29.8631	30.1644	31.1085	29.8981	30.5488	30.8604	30.9699	31.0513	30.2558	29.0593	31.9785
hsa-miR-24-3p	31.9186	29.3604	32.1276	31.0919	28.8611	31.2136	29.898	30.6161	30.2724	31.8841	30.0533	30.6184	31.2382	31.8249	32.8142	32.5451	31.4415	29.8493	29.5148	30.0895	29.6223	30.2407	29.6766	30.0843	29.2067	30.9021	29.9365	29.8976	32.4941	29.2869	29.3153	31.2175	30.8402	30.2472	31.6994	31.4674	29.1991	30.9239	29.3385	29.5855	30.8495	29.0578	29.5272	30.303	31.5262	30.285	29.7082	28.081	31.43
hsa-miR-25-3p	32.6235	29.6629	32.9832	31.8322	30.0117	32.141	30.5413	31.0784	32.0157	33.6548	30.5913	31.182	32.4281	32.9079	35.7271	33.4879	32.711	31.1253	31.1149	28.8771	30.2991	29.9529	30.8729	31.4365	31.6987	32.0676	28.4504	30.8966	33.7549	29.6574	31.1188	31.6326	32.3756	31.4707	32.9218	31.6261	29.4187	30.8091	30.1329	30.1141	32.3107	30.3197	30.9029	32.1474	31.963	30.1939	30.2377	29.3918	31.3304
hsa-miR-26a-5p	32.0671	31.7815	32.3175	31.5639	29.551	32.3418	30.9752	31.3961	31.1555	31.8574	31.1487	31.5021	31.6118	32.2365	32.8282	33.3953	31.8464	30.7577	29.8151	31.2928	30.5935	31.7037	30.1547	31.415	31.0415	31.2682	30.9962	32.12	32.5288	30.8164	30.9367	31.5559	32.1349	31.2362	32.1318	33.3467	29.3627	31.6836	30.4166	30.3979	30.8739	30.2022	31.3296	30.7441	31.5532	31.943	30.4127	29.3054	31.5625
hsa-miR-27a-3p	33.1828	30.8001	34.3636	32.666	29.7817	32.9782	31.2651	32.6201	32.929	33.3992	31.3669	32.4846	31.8637	34.894	35.0674	35.81	32.8622	31.783	30.6571	32.1441	31.0595	32.6674	30.9938	32.0022	31.2187	32.5743	31.9726	32.9127	34.6925	31.3075	31.53	32.9027	32.2801	32.0661	33.0428	33.4308	30.1474	32.5664	30.667	31.0782	33.1899	31.1204	31.5473	32.3143	32.8911	32.918	31.6126	29.8881	32.4673
hsa-miR-27b-3p	32.6212	30.296	34.1186	31.2858	29.2654	33.1565	31.1324	31.8404	31.8365	32.7103	30.9969	31.8495	31.3384	33.1089	36.4833	34.3067	32.4315	31.0325	30.3085	31.7289	30.5108	31.578	30.1197	31.4779	30.8421	32.2572	31.3291	31.3957	34.458	30.1655	31.1465	31.4539	32.0846	31.7448	32.7408	32.6345	30.0128	32.1251	30.2463	30.8986	31.9704	30.0675	30.8207	31.536	31.8126	31.8967	30.9039	29.5474	32.9092
hsa-miR-30b-5p	33.4498	32.0817	32.7549	32.647	30.3451	33.2193	32.0161	32.1161	32.0637	32.9714	31.8974	32.9363	32.1697	32.9534	34.8555	33.8546	33.294	31.5761	31.3091	32.0924	31.5315	32.3211	31.2966	32.0729	31.9763	31.954	31.9473	31.9318	33.9194	31.7074	32.4461	32.8175	33.1395	31.5937	32.5545	33.811	30.9838	31.8376	32.0196	31.5268	32.7316	31.2632	31.8315	31.8962	32.6547	32.3908	32.6895	30.1285	32.433
hsa-miR-30c-5p	33.3296	32.9353	33.234	32.0321	30.5432	33.0617	31.812	31.6752	32.0539	32.0803	31.8295	32.1409	32.4704	33.6813	34.8983	33.7475	32.7575	31.3046	31.1955	31.0914	31.8523	32.3505	31.2308	32.2314	32.3259	32.0461	32.1317	32.1707	35.1955	31.6787	32.0624	32.0504	32.763	31.7375	32.6649	34.3862	30.8024	32.3181	31.7484	31.7262	32.9764	31.3446	32.0741	32.0097	32.9889	32.4742	31.8765	29.9349	32.5018
hsa-miR-30d-5p	33.7152	32.1966	34.804	34.3511	30.8883	33.8725	32.3863	33.7398	33.4697	34.1463	32.1455	33.4653	33.3356	34.1386	36.5838	34.9462	33.8156	32.0245	32.189	31.4484	32.2036	32.7971	32.5909	33.1891	32.9071	32.5244	31.6569	32.9462	34.2632	32.734	32.1544	33.0148	33.8362	33.1285	33.5477	34.0435	31.212	32.4809	31.9265	32.3106	33.7074	31.5508	31.8006	33.2249	33.924	33.3764	32.0253	30.9275	33.7072
hsa-miR-30e-5p	35.1968	31.7174	34.2537	32.537	30.4454	33.4631	31.6833	32.2154	32.9864	34.018	32.275	33.122	33.7879	33.9361	36.4616	35.0935	33.4524	32.5615	32.3264	31.8025	31.7361	32.7847	32.1634	32.4548	31.3908	33.0914	30.9094	33.194	35.9625	31.3596	31.8311	32.6467	32.8376	32.38	33.324	32.4019	30.9491	32.0539	31.0273	31.4201	33.5295	31.3043	32.0321	32.3836	34.0071	31.9309	31.7839	30.404	32.4249
hsa-miR-320a	29.2461	29.0931	28.6507	29.8182	27.8902	29.4941	28.712	28.9185	28.6822	30.4646	29.3297	29.191	29.5794	31.078	31.1145	31.7118	30.1477	28.9905	29.277	28.3969	27.1853	29.5161	29.7565	29.2567	28.7326	29.6198	26.398	28.7317	30.4031	29.5509	29.0062	29.3023	29.7294	29.2145	30.4024	29.3802	27.9454	28.542	28.957	29.3809	29.1504	29.8714	29.0125	29.5938	30.5326	28.3085	28.6862	28.6833	29.299
hsa-miR-320b	30.2657	29.7744	29.6372	30.0579	28.875	30.7387	29.4835	29.6858	29.6624	30.9265	29.9776	29.8825	30.7345	31.2898	31.587	32.4684	31.4125	29.616	30.5881	29.4277	28.267	30.0915	30.5739	30.0064	29.5097	30.3341	27.5184	29.5315	32.0617	30.6032	30.0168	29.636	30.6569	30.1932	31.0388	29.8227	28.7897	29.5595	30.0204	30.1657	29.9804	30.6555	29.557	30.3012	30.8633	29.2884	29.7377	29.3487	30.8366
hsa-miR-342-3p	33.685	32.9595	35.0737	33.0199	32.7697	36.5609	33.769	33.8539	33.8235	34.6713	33.3274	33.9139	34.5838	36.1219	36.0798	35.4859	33.277	34.4372	33.9082	33.5213	33.308	33.7186	33.1353	33.156	34.2928	34.379	32.8458	34.5245	35.7358	32.8047	34.0441	34.5156	33.2392	34.0939	35.3377	35.1784	31.5914	34.9744	33.2034	33.9366	34.1022	33.0742	33.3395	33.1153	32.9864	32.9849	32.7885	32.7065	32.9948
hsa-miR-423-5p	32.5399	31.334	31.7608	32.4504	30.1154	32.2985	30.926	31.3624	31.4642	32.4	31.4389	32.1582	31.9714	33.3966	33.9013	33.8856	33.1214	31.0938	31.5699	30.7677	29.75	31.7438	31.8114	31.1845	31.0809	32.2022	29.0751	31.434	32.9705	31.8895	31.2958	31.2416	32.5672	31.918	32.4443	32.914	30.4579	31.1273	31.6516	31.0838	32.1346	32.9566	31.1511	32.2719	33.0997	30.7192	31.0375	30.8891	32.1374
hsa-miR-451a	25.4163	23.7119	26.9262	25.9271	22.4893	27.6199	23.8529	25.3186	26.9544	28.1362	24.3175	26.384	26.4224	26.854	29.1463	26.9127	27.1659	25.5757	25.5677	22.8401	24.3842	24.0132	25.054	24.9967	25.705	27.2208	22.2106	25.1986	28.7834	23.9115	25.3192	26.4813	26.86	26.4313	25.848	27.0875	22.6255	24.8772	23.8197	24.0294	26.3025	25.3046	25.0838	27.4529	27.1502	24.9897	24.7107	23.4629	25.9481
hsa-miR-92a-3p	27.9159	27.6968	29.4006	28.9382	26.4459	30.0386	27.3875	27.9405	28.3701	30.3978	27.5574	28.5301	28.99	29.5027	32.3849	30.5696	29.4883	28.0997	28.2252	26.8162	27.1457	27.6674	28.6717	28.4429	28.5413	29.274	25.2403	27.9968	30.4667	27.9326	28.0645	28.9147	29.7252	29.1861	29.6346	28.9042	25.9913	27.5051	27.3803	28.1055	28.9891	28.7444	27.7458	29.2606	29.2619	27.338	27.2195	27.3741	28.0278
hsa-miR-93-5p	32.3762	29.8224	33.9657	31.4256	30.1239	32.8358	31.0542	31.2049	32.4718	33.115	31.1165	31.8664	31.9356	33.3099	33.8505	33.584	32.9042	31.4364	30.8154	30.038	31.1466	30.7047	30.7265	31.1212	31.1579	31.8973	30.0643	31.9201	34.4386	30.1243	31.3678	31.7614	32.872	31.1674	32.8305	32.529	29.7248	30.8031	29.972	30.6014	32.3711	30.8611	31.3195	32.0931	32.9733	31.0779	30.7592	29.2189	32.3311
hsa-let-7i-5p	33.2464	31.797	34.5531	32.8968	30.7543	34.4549	31.3954	32.5462	32.7715	33.9649	31.8261	33.7738	33.1066	33.8364	34.9494	34.4932	34.1857	31.9234	32.143	30.8898	31.7456	31.9918	32.0433	32.6679	32.5215	33.4284	29.9886	32.9594	34.7836	32.0056	32.0655	32.9968	34.0032	32.367	33.2754	33.793	30.9789	31.7108	31.5805	31.7307	32.6106	32.9157	32.3926	32.9833	34.28	31.8105	32.6631	30.8237	32.2345
hsa-miR-140-3p	34.3224	30.6923	33.0831	31.7397	31.6759	33.4735	31.366	33.075	33.3575	38.1745	31.8001	32.6844	33.5055	35.3467	37.0371	35.9559	33.2633	33.2759	32.5799	32.0011	31.7385	32.7239	33.5007	32.1076	31.5931	32.7858	29.3625	32.1547	36.2895	30.9979	33.3869	33.406	32.6989	33.3009	35.2289	33.2346	30.6194	32.5902	32.1804	31.9531	34.1674	32.7951	31.5408	32.8189	34.0101	32.087	32.4682	31.0238	33.4983
hsa-miR-144-5p	34.8706	34.8289	36.5352	33.8634	33.0513	32.7135	35.2446	33.2593	33.4113	34.2765	33.9443	33.1636	35.6388	34.7903	34.2314	35.3101	34.3396	33.7388	33.386	32.3468	32.4751	33.6866	33.8683	32.3502	33.2471	32.4944	33.2669	36.4719	BF	33.2643	33.4641	35.4746	34.566	32.5487	35.3657	33.5893	32.5268	34.7941	33.4433	33.3567	36.5016	33.7066	34.8933	33.9888	35.4736	33.0464	33.1865	33.229	33.0029
hsa-miR-148b-3p	34.5278	32.0448	34.6965	33.1467	30.9968	34.1869	31.9241	32.7024	32.8941	35.4748	32.5556	34.2007	32.2487	34.4678	BF	33.5788	34.1601	33.0742	32.2896	31.7618	32.0942	32.4928	31.807	32.6032	32.4667	33.5342	31.7643	33.3798	36.592	31.7211	31.7802	33.381	35.2143	32.2444	34.7008	33.337	31.3383	32.9583	32.1212	32.14	33.416	32.0199	33.4125	33.9478	34.1218	32.8339	32.8243	30.7031	33.3203
hsa-miR-151a-5p	33.4991	32.3285	35.9709	33.4483	31.3032	34.3661	32.7596	33.3815	33.2327	33.5741	32.9436	32.5415	32.9239	33.7971	35.8176	34.4512	34.1158	32.0444	32.2957	32.271	32.9386	33.1772	32.0571	32.7769	33.7477	32.6357	33.0235	33.2866	34.2376	33.1352	32.9626	32.2161	33.984	32.1266	32.8468	34.5718	31.3795	32.8259	32.7732	31.3824	33.4457	32.0902	33.2773	32.1388	33.2665	32.5649	33.0548	30.4594	33.9759
hsa-miR-15b-5p	32.5493	31.1583	33.8569	32.6384	29.8179	34.4875	31.045	32.1739	31.2335	32.8896	31.1329	32.8313	32.177	33.8253	33.9002	34.0051	32.2546	32.0717	30.4099	31.3024	30.2051	31.6899	30.6223	32.1439	31.0851	32.3556	30.0608	32.5105	32.7569	31.4891	30.8724	32.9795	32.5306	32.0587	32.4223	33.298	29.2972	32.9157	30.5362	31.5494	31.6124	31.5302	31.0933	32.226	32.3479	31.8044	30.9135	30.4476	31.6935
hsa-miR-221-3p	33.351	31.9601	33.9412	33.1372	30.3897	34.1629	31.2625	31.8272	32.3443	32.81	31.9427	32.4134	32.0834	33.504	34.002	33.2227	33.3858	31.4996	30.8973	31.8037	31.1164	32.3068	31.2075	31.9245	31.7835	32.7775	32.3354	32.3636	34.5141	30.9521	31.4611	32.1641	34.2983	31.7359	32.404	32.9028	30.8516	32.1999	31.2577	31.2001	32.8586	31.8114	32.0019	32.1979	34.7984	32.38	31.649	29.7066	33.529
hsa-miR-222-3p	34.0385	31.8852	33.9688	32.2686	32.2662	34.1155	31.4857	32.1241	32.3351	33.1577	31.2841	33.5531	32.8654	32.6953	35.3577	34.8461	33.4281	32.0532	32.0293	31.6789	31.3687	32.0661	32.7452	31.6538	31.5944	32.1206	30.8905	32.0824	34.6575	30.418	31.3428	32.9092	32.2731	32.3907	32.5976	32.758	31.4188	32.7018	32.21	31.7741	32.2734	31.8569	32.2873	32.8811	33.3934	31.1991	32.0251	31.1053	32.9691
hsa-miR-22-3p	34.6342	32.0192	33.8919	32.0862	31.1207	33.586	31.1664	31.9649	32.3773	33.5137	32.2732	33.3094	34.0592	35.0479	34.7699	36.2759	34.0872	33.2429	33.9193	32.3774	31.9287	33.3107	32.8008	31.4426	31.577	32.7747	30.7789	33.2247	35.2111	31.7522	32.0981	33.036	33.1156	32.7123	34.2405	32.4619	32.8807	32.4155	32.863	31.3367	33.4031	33.1055	32.9571	33.8106	36.1792	31.8186	34.0643	31.0138	34.8963
hsa-miR-29c-3p	35.0066	32.0067	34.5603	32.6796	31.2218	34.3091	31.8632	33.0506	33.1723	35.2849	32.3975	34.4787	33.6218	34.4757	36.1465	36.3179	34.9654	34.5266	33.2261	32.8343	33.1856	33.0074	33.3485	32.1141	32.3844	34.368	30.4272	33.2666	34.8533	32.1225	32.8294	34.3401	32.7773	33.7188	35.0227	33.7876	31.7159	34.382	32.3037	31.7357	33.5384	33.1525	33.7524	34.0601	34.2821	32.871	33.6901	32.2281	34.3124
hsa-miR-361-5p	34.9634	32.1097	34.016	BF	32.0224	34.1404	32.5569	33.2343	33.9521	33.2581	33.133	34.3207	33.814	33.7292	34.3489	34.7272	34.2211	32.7391	32.0161	32.7824	31.9992	33.6561	33.3232	33.8019	32.2262	33.3297	32.9854	32.9189	35.8277	32.498	32.3952	33.1487	34.312	32.7495	33.6686	34.3597	31.8134	33.8362	32.3938	32.0893	33.8902	32.213	32.5041	33.857	34.2476	33.7995	32.8269	31.9446	33.3175
hsa-miR-425-5p	33.4528	31.8521	34.674	33.4536	31.2497	36.4645	32.2782	32.8826	34.3254	33.8935	32.2573	33.4802	34.146	35.1202	35.0077	34.5234	35.0906	33.4368	31.9743	31.6347	32.1974	31.9799	32.8589	32.6526	32.8927	33.5225	30.7139	32.87	35.3356	31.4135	32.421	33.518	33.5319	32.9174	33.5161	33.4871	31.3422	33.533	31.8153	31.5152	33.7608	32.1001	33.1497	33.0507	33.8548	32.3892	32.2902	30.5539	33.5397
hsa-miR-486-5p	29.9239	29.6974	31.1001	30.9178	28.8239	31.7876	28.9147	30.3272	30.6608	33.6902	29.2558	30.425	32.0053	32.4136	34.1865	33.2651	31.2607	30.7972	30.7217	28.288	28.9627	29.7227	30.6727	30.3782	30.1406	30.7978	26.2952	29.4564	32.9746	30.091	30.0459	31.4378	31.2373	30.9298	31.7879	31.2024	BF	28.9518	28.9502	30.3853	30.8247	30.7673	29.029	31.9683	31.5583	28.7387	29.0966	29.9628	30.139
hsa-miR-652-3p	34.5401	32.7699	35.8947	33.436	31.4782	35.2347	33.303	34.0225	35.1675	34.0977	33.475	34.4259	34.8633	34.0666	36.0229	34.6682	34.7462	33.8183	33.2976	32.5262	32.8608	33.5221	33.0037	33.4615	34.1464	34.6953	32.3855	34.9783	35.9609	32.9263	32.726	33.605	BF	32.6726	35.2812	33.6315	32.1587	33.6775	33.0406	32.4677	33.9153	33.3979	34.4307	33.2991	35.6925	34.1199	34.0614	31.8681	34.5687
mmu-miR-378a-3p	34.1204	32.3185	34.1811	32.5177	32.271	33.7007	32.7325	32.5103	33.8142	35.2768	33.2235	32.9496	32.3418	34.2616	BF	35.0521	34.0621	33.5067	33.1394	32.3074	31.1931	33.6035	33.3902	34.2596	32.2787	32.8293	32.1577	33.0781	36.8116	33.1102	32.8922	33.3293	33.5875	32.9983	33.7878	33.6629	32.1843	34.079	32.4296	33.086	33.6202	33.5232	32.877	34.1243	34.8282	32.104	32.8426	32.9022	32.7535
hsa-miR-101-3p	31.3457	29.9412	34.7854	30.8957	29.008	34.0318	30.1598	31.0232	31.3898	32.671	30.8806	31.3512	31.2648	31.9825	36.8898	34.1554	33.231	30.5964	30.3616	29.7668	30.0363	31.1986	30.5935	31.4556	30.7893	32.0247	29.144	32.3113	35.4505	30.5056	31.7863	31.8861	32.4012	31.5347	31.7692	32.2402	28.1621	30.7264	30.1535	30.4197	32.8846	31.3666	30.6717	33.2717	32.9652	31.1482	30.2134	29.8724	30.595
hsa-miR-106b-5p	32.9799	31.2703	34.2799	32.2622	30.5638	34.9942	31.2729	31.9902	32.5015	34.1377	32.1866	32.8328	33.8937	33.7612	36.582	34.9044	33.702	34.1881	31.827	31.9482	30.9141	32.553	31.9335	32.1372	31.7705	32.9638	29.531	32.4713	35.1612	32.2398	32.8172	33.8966	32.8627	32.4274	32.955	33.8939	30.0351	32.2555	31.2935	31.5857	34.1183	33.1829	31.9042	33.1913	34.7925	32.0753	31.6162	30.9926	33.1378
hsa-miR-145-5p	35.5013	34	36.8525	35.1067	32.556	BF	32.6835	35.2323	34.2386	34.2776	33.0192	35.5167	36.1021	35.1023	36.4526	36.7212	36.45	34.7566	32.0456	34.3386	32.9884	34.3234	32.2737	34.4567	33.8791	33.0673	33.1235	37.2004	35.7257	33.9305	33.5113	34.4645	34.3894	33.4625	34.8589	36.5393	32.4011	34.261	33.2522	32.5328	35.8082	33.0482	34.7877	34.3009	34.5785	34.0188	34.9119	31.6926	35.7159
hsa-miR-146a-5p	34.2513	32.1073	34.3292	32.9879	30.9417	34.048	32.0859	33.3324	32.7876	33.8836	32.4593	BF	33.259	33.9353	35.8333	35.1676	34.3391	BF	31.7438	32.2988	32.6076	33.7352	31.9835	32.0778	32.3317	33.1351	32.841	33.5938	34.0413	32.3713	31.848	32.6767	33.589	32.8717	33.7972	33.1501	31.1834	33.2071	32.3125	32.6145	32.2921	32.0152	32.2815	33.4992	33.604	32.766	32.4713	30.7908	34.0382
hsa-miR-151a-3p	34.3069	33.257	36.0214	35.0289	31.8572	34.3251	34.0209	36.6927	34.9217	35.6201	33.3487	34.1093	33.7781	34.5128	BF	36.5162	34.9796	32.8502	32.7492	34.1028	33.3012	33.537	33.0792	36.6374	33.9248	34.8866	34.1207	35.1949	BF	33.7635	33.3118	34.0277	34.8135	34.1041	34.71	34.5098	33.0352	34.6119	33.9401	34.0535	33.3037	32.7321	33.7337	33.78	35.0825	34.3353	33.4465	31.4187	34.8322
hsa-miR-152-3p	34.4433	33.1708	36.6374	35.4104	32.7441	BF	34.7402	34.1016	35.3055	35.8027	34.8581	34.943	34.2532	36.9467	35.5293	35.3373	39.0559	34.2031	33.5094	33.9349	33.6044	34.809	35.2486	34.9341	35.0757	35.3945	34.1993	34.4239	36.7962	33.2166	36.4133	33.5195	36.2387	35.5018	35.3251	34.8194	33.2088	34.3547	33.9801	34.0479	34.2165	33.7244	34.6697	35.0991	33.8339	34.0651	35.324	33.2173	34.8129
hsa-miR-181a-5p	33.5678	33.0349	33.9663	32.2706	30.4124	33.9404	32.9294	32.201	35.4397	35.2904	34.1078	33.6234	33.2669	34.4798	34.0234	33.8992	36.9359	31.9332	32.0605	32.3692	32.9848	32.7739	31.6749	32.3895	32.9332	33.1569	32.9391	33.573	BF	33.1636	33.8641	32.2364	33.937	32.7898	34.3755	33.9021	31.4559	32.96	32.549	32.5511	34.0613	32.9871	33.1587	32.0678	34.592	35.948	33.3991	31.4788	33.2669
hsa-miR-194-5p	35.1284	35.3892	37.5596	35.0054	32.9972	BF	34.232	34.7796	36.2794	36.4495	34.6938	37.1165	35.2153	36.431	37.8616	BF	36.5253	32.6002	34.4453	33.6635	34.5955	33.9435	35.1469	35.3708	34.2712	34.5351	33.8256	35.1025	37.5196	33.9809	35.1812	33.3845	37.5366	35.2325	35.5493	35.501	33.3305	35.8756	33.8174	33.9367	34.6303	32.9786	35.2691	35.6576	35.3375	33.5419	34.6691	33.3193	34.5316
hsa-miR-26b-5p	33.1121	33.9857	33.8675	33.7486	31.861	34.708	32.1961	33.7004	33.0587	35.4049	32.8444	34.0081	33.2092	34.9347	33.707	35.541	33.941	32.695	32.0455	33.0752	31.7722	33.955	31.7861	34.0603	33.3655	33.4734	33.0775	33.7597	34.7109	33.188	32.3097	33.5066	33.9087	32.7868	33.5314	34.8365	31.144	34.7139	32.0592	32.5451	33.0054	32.9982	32.872	33.5971	33.1066	34.0638	32.7838	31.9307	32.7697
hsa-miR-423-3p	34.494	32.5228	34.0293	34.073	31.4769	32.8759	32.5294	33.1428	34.2942	32.8981	34.4303	33.527	34.0102	BF	35.2037	34.2373	35.0376	32.9246	32.7755	32.5623	31.3091	34.3201	32.9175	32.6056	32.64	33.161	32.7179	33.5795	34.8592	33.0457	32.4025	34.0716	33.6034	32.2347	34.8187	33.1041	32.636	32.7528	32.3776	32.0239	33.725	32.1622	32.6742	32.9298	32.8664	32.855	32.7039	30.4367	34.7171
hsa-miR-424-5p	33.0071	30.6834	32.7907	32.0621	29.9411	32.8371	30.9964	31.6012	32.2163	33.8614	31.6594	33.3663	32.9281	32.5437	36.9507	35.815	32.7631	32.2985	33.0948	30.9817	29.8985	33.1654	32.1633	31.1803	30.1275	32.8156	30.3055	33.3516	35.055	30.9181	30.9434	32.8151	32.8834	32.4169	32.8132	32.2416	30.3208	32.4802	31.3384	31.0343	33.0363	32.2228	31.5842	34.2126	33.8699	31.4605	30.9066	31.3431	32.0983
hsa-let-7d-3p	33.7042	31.9424	33.1017	33.314	30.8739	33.1714	32.4754	32.9499	33.9764	33.5514	33.0856	33.6361	32.8208	33.7765	34.7726	34.7046	33.405	32.0348	32.8526	31.8616	31.7303	33.2538	32.7518	31.841	32.4384	32.609	31.5499	33.6936	35.312	31.9603	32.3436	32.8705	33.6775	33.1881	34.2328	32.763	31.9875	34.8818	32.1906	33.0887	BF	32.399	33.4052	32.9907	33.9298	32.7883	32.7361	31.3331	34.8775
hsa-miR-142-5p	38.7408	32.8008	36.0436	34.1554	32.0759	36.0616	33.809	33.542	33.9481	35.2286	34.3931	35.2553	35.4354	35.4702	36.7898	35.8638	37.047	34.3354	33.8667	33.2542	33.6328	35.8906	32.8287	33.4526	33.3177	34.6241	34.0914	36.8001	36.6797	32.8804	34.4591	34.5754	34.3977	34.5232	35.3981	35.1983	32.9273	34.2284	33.7401	32.5696	37.129	33.5824	34.5901	33.7622	36.5636	34.8562	34.8141	31.7314	35.0638
hsa-miR-144-3p	31.4036	30.3241	35.8802	31.5273	28.0291	34.8856	30.116	30.179	31.9355	33.5216	30.3239	32.0162	32.6123	33.2412	35.7587	33.9687	33.696	31.1017	31.2078	30.3922	30.8204	31.5197	31.1145	30.9703	31.303	32.1746	28.765	33.1553	BF	30.9169	33.2096	31.897	31.9764	31.6864	32.0623	32.932	27.7817	31.3734	29.4781	30.9135	35.3798	32.8381	31.0868	33.8509	34.6427	30.807	30.9542	30.2448	31.0916
hsa-miR-18a-5p	36.1213	34.071	35.4272	33.6159	31.9143	38.8175	34.2402	33.8517	34.9605	34.8483	35.1799	34.0891	35.3421	35.2129	37.0714	36.2367	35.2618	33.3212	33.38	33.34	33.1768	33.2361	33.0146	34.0904	34.1895	33.6763	33.7516	35.8533	35.3694	34.7657	34.927	33.5947	36.5268	34.2741	35.1076	34.9328	32.7998	33.7179	33.4241	32.6179	35.9364	32.9288	33.8132	33.4748	34.4502	34.4879	33.759	31.7926	33.9682
hsa-miR-192-5p	34.9481	33.9349	35.9372	33.7205	32.6807	37.4589	34.579	35.1294	34.4011	39.4274	33.4016	34.1565	33.818	36.2147	34.7149	36.1574	36.4678	33.2739	36.0522	33.9722	34.7863	34.3691	34.64	34.9057	34.2911	34.2425	32.986	34.1757	35.9714	32.4038	34.9164	33.9878	35.2707	35.0639	35.1448	BF	33.4147	35.4324	33.5392	33.9277	35.0126	32.4764	35.6867	35.7566	33.5838	33.7268	34.7036	33.7055	BF
hsa-miR-29a-3p	36.2026	32.723	36.1829	33.9107	32.0572	34.9586	32.7828	33.9516	33.4259	35.253	33.41	36.1208	34.4787	36.2934	36.3745	35.2109	34.5205	34.6311	33.3195	34.4841	33.3825	33.9693	33.3558	32.5453	32.8641	34.41	32.7386	34.2789	35.5321	32.1085	33.2071	34.5841	33.7349	34.3956	36.7186	34.1512	33.1035	34.1979	33.3823	33.0052	33.9196	32.6279	33.6984	35.0352	34.2435	33.8164	34.2192	32.1997	34.4729
hsa-miR-484	33.4124	32.7136	34.0692	BF	31.6712	35.0563	32.3887	33.2921	33.651	34.9969	33.1666	33.7318	33.9084	35.804	35.9324	35.3995	34.2611	33.3635	32.9768	32.6413	30.9331	35.3428	32.839	33.2026	32.4305	33.7881	30.0013	32.9863	34.2526	32.5705	34.0384	34.123	33.815	32.5387	34.7612	32.9871	30.8256	32.9569	32.4989	32.9665	34.3778	33.4866	32.8933	33.826	35.3574	32.4476	32.6189	31.542	34.1157
hsa-miR-584-5p	35.0626	35.8835	BF	37.2865	34.8041	38.8255	35.3309	36.199	35.6959	38.473	35.9115	37.0939	36.3914	38.311	38.0668	36.8268	36.1364	34.9265	35.5478	37.0806	35.3401	38.3954	35.2665	37.1953	34.5181	36.9705	35.0882	36.3211	37.9666	36.1545	37.2564	36.2111	38.4355	37.0653	36.3332	38.037	34.847	37.8184	36.4877	36.2797	36.1325	37.2797	36.0928	36.9236	35.6814	35.4262	35.634	35.5996	BF
hsa-miR-10b-5p	37.8242	37.2218	36.1981	35.0765	32.828	38.5883	35.8441	35.5501	33.9499	BF	33.4436	36.1829	34.2526	36.2679	BF	38.312	34.6935	34.9754	33.9645	35.4927	BF	35.2188	34.8644	34.1289	33.823	34.8289	35.1851	36.636	36.8369	34.7499	35.9805	35.5312	34.0838	38.0289	35.1885	35.0552	34.2274	36.2079	33.827	35.462	35.883	35.3733	35.3403	35.4998	36.6194	35.5228	35.3811	34.8064	36.252
hsa-miR-125a-5p	33.1325	BF	34.1489	32.9317	33.1828	32.8317	33.3869	33.3476	36.1119	34.8139	33.4848	33.7307	32.9977	BF	34.4936	35.0744	34.8601	33.9439	32.3265	32.8447	33.7689	34.5355	32.1552	33.7499	33.4301	34.4926	33.7092	34.0431	33.8743	33.5339	34.04	33.5063	34.3963	33.1974	35.7686	34.3853	32.5328	34.3003	33.1631	33.8707	34.3411	32.3572	33.3058	32.738	33.6444	33.3819	33.2249	32.1923	33.3617
hsa-miR-374a-5p	36.013	35.1318	39.5596	35.5917	33.0679	37.3261	35.1487	35.8197	35.6716	35.8467	36.1149	35.4059	36.5114	37.7849	37.4021	BF	36.8778	34.8143	33.6641	35.6297	34.6658	35.8435	34.8707	36.0519	35.7884	35.421	34.5165	36.2025	BF	34.9588	34.9844	35.8842	35.2525	34.738	36.1005	37.1978	33.9319	34.7814	33.9561	34.9817	39.1038	34.4705	35.2405	36.2512	36.1591	35.0592	35.0547	33.5529	35.7939
hsa-miR-99a-5p	37.0738	35.047	35.026	33.8908	32.7144	35.6525	33.8675	34.1938	34.0849	35.3272	33.3494	35.4957	33.8912	36.0409	37.0018	35.464	34.1705	33.0437	33.2125	34.7631	34.9346	34.4135	33.8462	34.1785	33.7062	35.0022	35.8044	34.5657	BF	33.3457	35.2068	33.2468	34.6993	34.1463	35.0434	34.5252	34.486	34.1674	34.8099	33.9079	34.6076	33.5916	36.2927	34.9366	36.1448	33.0309	34.9396	34.4267	36.1886
hsa-miR-125b-5p	37.4434	34.5497	36.8988	33.6752	32.7074	36.7642	33.8457	33.4294	33.2615	35.3131	33.823	36.0648	34.7557	35.9121	BF	36.883	37.0751	33.7136	33.801	33.9123	33.9917	34.8945	34.0529	33.981	33.3527	34.4926	34.2079	34.4478	35.7485	34.0904	33.8254	33.7563	35.0643	34.9401	35.3746	35.3551	33.0867	36.5024	32.8501	33.2267	36.2645	33.3266	35.2445	35.1475	36.2329	33.9608	34.4864	34.5192	34.0633
hsa-miR-130a-3p	37.7869	33.9742	35.3643	35.0405	32.4328	35.8748	32.8265	33.5406	34.1626	36.0648	34.13	34.8987	34.9897	36.071	38.57	BF	35.7758	34.9448	34.1825	34.0843	32.2989	34.6613	34.7386	32.1177	32.8297	34.9149	31.8566	34.8275	35.7241	32.9835	33.7799	35.8029	34.8397	33.5681	36.3097	34.9476	33.8554	34.3223	34.5048	33.2761	35.5248	34.603	33.2303	34.1981	36.7594	33.3391	34.0634	32.8612	36.2085
hsa-miR-1972	30.2391	32.0444	30.628	30.6817	30.977	28.3712	32.8656	31.3438	32.1799	32.2136	32.881	31.9995	30.6942	33.2779	35.7409	33.9975	31.4775	BF	31.9408	32.4835	28.9846	32.9385	33.4947	30.6938	31.8433	32.0604	30.4873	33.6786	32.9744	32.9789	30.9267	31.9752	32.911	31.9632	BF	31.6017	30.8454	BF	32.163	32.526	32.6161	33.139	32.3459	32.6797	31.1554	31.3096	30.3246	32.0118	29.6344
hsa-miR-320c	31.441	31.1054	31.706	31.9124	30.257	31.8696	31.2565	31.4084	30.8027	32.8296	32.0087	31.7198	32.2022	32.8956	33.4271	32.9596	32.7085	31.3161	31.3299	31.2065	29.704	31.5894	32.2772	31.3789	31.0262	32.1714	28.7167	31.0256	32.9343	32.2452	31.5874	31.4023	32.3347	31.8023	32.992	31.5548	30.4218	31.0198	31.635	31.7998	31.8065	32.4878	31.3688	31.9884	33.4898	30.5741	31.43	30.7814	31.7919
hsa-miR-660-5p	35.3275	32.8785	BF	33.6048	32.3606	33.8155	32.4412	32.5103	33.0278	34.4535	32.0074	33.7005	35.1522	35.5188	BF	36.6565	33.4789	33.1934	33.7783	31.9658	32.5337	32.8093	32.9244	34.4103	32.4941	35.1738	31.1537	32.4968	36.4237	32.6689	32.6922	33.4207	34.1512	33.5267	35.7341	33.8512	33.5645	34.3359	34.3499	32.1191	34.2357	33.4462	32.6893	33.9921	36.4342	32.5069	33.3544	32.5286	35.8108
hsa-let-7e-5p	37.2161	35.1702	35.6457	37.3189	33.8739	35.9963	34.0145	34.8017	34.7614	35.8946	35	35.7267	35.0455	BF	39.4535	36.7456	35.0955	34.5644	33.0828	34.5039	35.03	35.8243	33.87	38.0471	35.3343	34.9424	34.2546	35.9486	37.485	34.9632	35.2976	34.0085	35.284	34.7927	35.3499	BF	32.925	35.3837	34.3152	34.4086	35.4559	33.986	35.819	34.5264	35.7704	36.8003	34.9093	33.5325	35.3403
hsa-miR-18b-5p	36.2239	33.6646	BF	34.1021	32.927	34.3237	34.9825	34.984	34.838	35.1057	35.1614	34.2257	34.1734	35.5075	BF	35.7128	35.2731	33.2064	33.3702	34.0866	33.3432	34.1323	34.2546	35.8214	34.3031	34.1288	33.0213	35.4246	BF	33.4274	34.6849	34.2861	35.3734	33.7752	35.7223	35.9469	32.2391	35.7567	33.1862	34.795	35.5396	34.4404	34.8621	34.717	34.7939	34.6829	33.8898	32.2669	34.2844
hsa-miR-30a-5p	BF	36.728	BF	33.9496	33.2983	BF	34.2196	36.1577	35.8936	36.9923	33.8105	35.3109	34.8963	36.7113	36.9367	BF	34.9565	34.038	35.6769	35.3121	35.2745	36.4101	34.0023	35.3297	34.7777	35.0208	35.8136	35.124	36.2126	35.3908	35.4946	35.0098	35.7404	35.557	36.7066	37.0722	35.3649	35.7896	33.3704	35.5444	35.8459	34.2224	34.8451	36.4354	35.6487	34.7745	35.679	34.8969	35.9386
hsa-miR-320d	32.1414	32.4089	32.0607	32.4494	30.8223	32.4814	32.3437	32.2817	32.0912	33.5762	32.3709	32.9556	33.055	33.368	34.7008	35.8873	33.7041	31.7364	33.2863	31.6352	30.8591	32.4943	33.8128	32.3929	31.7155	32.918	29.9901	31.8331	33.3404	33.3208	32.5457	31.8469	32.7859	32.8128	35.0591	32.7808	31.4339	32.3068	32.9112	32.7199	32.3507	33.6106	32.5469	BF	33.5632	31.7907	32.2868	32.4352	33.0353
hsa-miR-374b-5p	36.8276	36.2952	36.8979	35.8376	34.1721	36.3021	36.8	35.3633	36.0054	37.6953	35.4391	35.5638	35.0246	37.44	BF	BF	BF	35.0948	34.1281	34.7505	35.5471	36.1346	35.1475	34.9046	36.78	35.0914	34.8963	36.1816	BF	35.3607	35.3132	35.9085	38.1343	35.4098	35.3712	37.6346	34.6014	35.7548	35.0405	34.6874	36.0872	34.7585	35.3883	35.1538	37.2369	36.2309	36.5712	33.9046	35.6867
hsa-miR-139-5p	BF	37.1045	36.2264	36.064	34.8473	35.9031	35.5419	34.9922	BF	35.8486	37.0446	34.5791	36.1581	36.6661	39.1701	36.0452	BF	35.1256	35.8317	37.123	33.8298	37.1305	35.2254	35.2005	35.5202	34.035	36.8106	34.9055	BF	35.0469	35.299	35.1702	35.7721	35.9818	37.1628	36.4497	35.1308	37.9435	35.8502	34.9591	37.563	34.4591	36.1305	34.8916	35.9787	33.8804	34.6791	34.2796	36.1038
hsa-miR-148a-3p	34.172	32.0221	35.5478	BF	30.545	34.5726	32.332	33.6926	33.2334	35.095	32.0764	BF	33.2601	35.9533	BF	36.5043	34.8918	BF	33.1143	32.8207	31.6897	32.914	32.2578	32.6817	31.7529	33.765	31.5826	34.7631	36.4537	31.8058	32.205	33.0344	34.7769	33.6752	33.877	33.3997	31.2823	33.6611	31.8296	32.7284	33.7547	32.3157	32.6916	35.5268	33.2703	33.1721	32.0549	32.2497	33.3589
hsa-miR-34a-3p	31.8055	32.11	32.0314	31.7197	32.0366	31.8069	31.9831	31.8058	31.7542	32.1895	31.935	32.1527	31.7396	32.1461	31.8496	31.8535	31.7489	31.682	31.7748	BF	32.0287	31.4696	32.22	31.7119	31.4911	31.7835	31.9852	31.8255	32.0176	31.6996	31.6152	31.6789	31.7421	31.7871	31.8064	32.1824	32.2751	31.6933	BF	31.8081	31.6425	31.7167	31.5973	31.9389	31.6679	31.9132	31.9786	32.029	32.2567
SNORD49A	#VALUE!	35.1982	34.8743	#VALUE!	34.0635	32.5127	35.2568	33.8302	#VALUE!	35.1443	#VALUE!	#VALUE!	#VALUE!	#VALUE!	#VALUE!	#VALUE!	#VALUE!	#VALUE!	#VALUE!	#VALUE!	31.6254	36.0141	35.09	34.2906	36.0378	#VALUE!	33.756	#VALUE!	#VALUE!	#VALUE!	#VALUE!	36.022	36.3265	34.3135	35.9181	36.1197	36.1322	#VALUE!	#VALUE!	35.8791	#VALUE!	#VALUE!	36.2188	35.1583	#VALUE!	33.909	34.3723	35.3042	34.7133
hsa-miR-143-3p	35.9164	32.341	BF	32.937	32.7883	35.4947	33.6887	35.6948	36.2364	34.5259	35.6634	37.4664	34.1655	BF	BF	36.8088	35.5446	36.5354	32.5543	33.9598	33.9824	34.6564	32.8032	35.0607	34.5797	34.4341	33.8568	36.0341	BF	34.2924	33.7063	36.4763	35.5638	33.7507	35.2225	33.9758	32.366	34.9204	32.6509	32.9978	34.234	33.2176	33.8937	35.8922	35.8647	33.9805	34.8541	31.9819	35.8517
hsa-miR-454-3p	35.7178	35.1275	35.3782	36.1547	34.3255	36.8445	33.6606	36.2635	36.6227	35.9897	35.8296	BF	34.7947	35.3699	35.7353	36.4107	36.3922	34.6228	34.5031	36.2081	34.439	34.8948	34.7271	34.3261	35.5324	BF	35.5564	BF	35.9661	35.7223	34.9366	34.8819	BF	35.9111	35.9772	35.2043	34.0707	35.5174	35.2698	35.0838	36.2275	34.4843	36.6708	35.1801	34.2757	36.4274	34.7751	33.3641	BF
hsa-miR-197-3p	34.2854	33.1554	BF	34.5965	32.5639	34.9951	33.9003	33.9466	36.0594	35.206	35.3288	34.9961	34.9991	34.4838	BF	36.713	BF	34.0197	33.4537	33.8235	33.9672	34.4681	35.2372	33.6509	35.0289	34.3664	34.5385	35.953	38.1156	33.5942	33.7917	36.1784	35.5503	34.883	35.2775	34.1727	32.5721	34.3069	33.8714	34.0864	BF	33.8191	34.4417	36.0895	33.8333	33.9094	33.2319	32.1415	36.4854
hsa-miR-335-5p	36.9519	34.479	37.2508	35.6053	33.0421	36.0216	34.4194	36.7851	34.0633	37.1518	35.8127	34.9508	36.7678	38.471	37.5786	36.2511	35.507	34.2801	34.2017	34.9549	33.1564	35.7428	34.2927	34.1187	34.8684	35.86	35.5538	35.3001	35.9795	35.0269	33.8486	36.3874	36.0308	36.2354	35.9416	36.4108	34.2542	36.6664	35.087	34.4295	35.3802	34.8973	33.6946	34.9389	36.0204	36.3453	34.3876	33.8198	35.5461
hsa-miR-339-5p	36.1193	34.6501	36.2715	34.1799	33.9166	35.3357	38.451	36.2316	35.2076	35.4422	35.1889	33.8784	35.0108	36.2232	BF	35.2258	39.2918	34.7717	35.2272	35.1991	35.1217	34.2488	34.4756	34.2212	36.1471	39.9127	35.1486	35.2008	BF	33.7982	35.1257	35.3517	35.5941	34.8064	34.5127	36.3853	33.5775	34.9827	34.411	34.0171	35.4509	34.2777	37.4238	33.7049	36.5578	BF	36.1691	31.8345	36.2481
hsa-miR-345-5p	36.132	34.6839	35.1788	34.8919	33.8218	35.4322	35.0441	34.7444	35.5172	35.4248	33.8351	35.1707	35.0445	35.7209	37.322	BF	36.2915	35.2563	35.1147	34.7223	33.1698	35.2057	34.7866	34.7845	34.1295	35.3551	32.3441	33.9935	35.516	34.0782	34.0989	35.2816	35.0076	33.1932	35.5561	39.0687	34.592	37.6101	33.9114	34.7241	35.7495	35.4649	34.0037	35.8462	34.6315	34.297	34.1409	33.7657	BF
hsa-miR-99b-5p	36.3424	38.4882	36.306	35.3534	33.7284	34.9046	33.5305	34.8876	34.4923	36.5177	35.9953	34.2593	35.3962	36.3756	35.9213	35.8194	35.753	34.3332	33.1077	36.6309	34.6839	BF	34.0313	35.9965	34.9032	36.4236	35.071	34.7351	36.3118	34.7632	34.4092	34.2807	35.3024	35.9799	BF	34.615	33.9624	BF	34.2876	34.5274	36.3511	33.9369	34.5633	37.6611	34.9115	34.7909	34.8528	33.5331	34.3895
SNORD38B	39.2309	#VALUE!	35.0846	#VALUE!	34.2019	33.3746	36.6943	35.4577	#VALUE!	#VALUE!	36.8568	37.5978	#VALUE!	#VALUE!	#VALUE!	#VALUE!	34.9201	37.2088	#VALUE!	35.4141	31.8233	#VALUE!	36.5327	35.3693	#VALUE!	36.2854	35.1235	35.3921	35.9177	35.5477	35.2549	#VALUE!	#VALUE!	34.1876	#VALUE!	34.4402	34.7432	#VALUE!	#VALUE!	34.6972	#VALUE!	#VALUE!	#VALUE!	35.5309	35.4725	34.039	33.5065	34.53	35.491
hsa-miR-140-5p	37.2128	34.8217	37.2779	35.2854	33.7345	BF	36.2474	35.0854	35.5074	35.3229	35.2611	35.2924	35.2061	36.0785	BF	36.1638	36.2914	35.1255	34.47	35.1791	34.9298	35.8077	35.0566	34.932	35.6181	35.2704	34.8938	35.6688	BF	34.4795	35.7373	35.3924	36.28	34.2938	37.3285	35.9412	34.505	35.9565	36.7234	35.1051	36.2214	37.3314	34.8431	35.2825	37.0724	35.3383	36.2463	33.217	36.3885
hsa-miR-215-5p	36.695	35.0461	39.0289	35.2347	34.8403	BF	35.7495	35.9073	36.2428	36.4076	34.0289	34.8865	35.218	36.3674	36.9785	37.06	37.4054	33.9036	35.7536	34.1308	36.2272	35.3821	35.5478	35.3824	35.0336	36.0701	34.5251	34.8423	BF	33.7983	35.6385	36.4569	36.2226	37.423	37.4524	35.1272	35.4185	36.47	34.3516	35.992	35.1146	33.4519	35.9495	BF	35.6076	34.3527	35.7599	34.6922	35.9053
hsa-miR-28-5p	36.0992	35.2214	37.1235	36.6069	33.8235	35.4225	35.181	38.1785	BF	35.4993	36.5068	35.8419	34.7341	BF	BF	34.7591	36.7679	35.7164	34.391	35.1115	35.6415	36.6086	35.3433	BF	35.8438	34.0568	36.6437	36.4651	BF	34.4348	34.6294	35.6673	36.7991	34.4552	36.5048	36.7897	34.4789	35.9953	35.5306	35.8164	35.7946	34.7434	35.8139	36.7373	38.5357	34.8502	36.3571	32.4619	35.9159
hsa-miR-590-5p	36.0407	33.7538	BF	34.8179	32.8882	35.2143	35.5801	33.7439	34.4094	37.4648	33.6891	34.3155	35.3147	35.816	BF	BF	35.3713	34.3428	33.2716	34.4119	32.9227	34.2889	33.8703	33.3687	33.3732	34.3977	32.4242	36.5316	36.9579	33.085	36.214	34.6269	34.2331	33.7921	36.9161	34.0173	32.7222	34.2582	33.7882	33.6866	34.8819	35.2447	33.397	36.7536	35.498	33.5648	33.78	32.3889	36.4365
hsa-miR-146b-5p	37.7094	37.2992	37.1667	37.5324	35.0825	39.0161	37.1102	36.4373	35.8023	36.3478	36.4828	36.9635	35.1917	39.3852	BF	37.4344	37.3659	37.0923	35.214	37.4985	37.0824	37.1684	36.1894	BF	36.4003	36.4064	37.0617	36.2724	37.4614	37.5355	37.091	36.8424	37.1216	36.9512	39.6765	37.0807	34.0336	BF	36.2773	36.7239	36.1062	35.6225	36.873	37.1993	39.0312	39.3714	35.669	35.621	36.6954
hsa-miR-100-5p	35.5064	38.7535	37.448	36.5282	34.1204	37.9947	35.997	36.0923	36.9221	36.9762	34.6245	37.2182	38.3527	36.6773	37.2382	BF	BF	34.4482	35.8417	37.3309	36.5078	35.8916	35.9059	36.0345	37.8773	37.5003	35.899	36.9541	BF	36.1421	35.8866	35.2259	35.7354	38.2656	35.4697	35.7161	34.7836	34.6717	34.4221	35.7088	35.9894	37.1975	36.9895	37.8895	37.1491	34.3126	35.959	35.7399	BF
hsa-miR-331-3p	37.2831	37.3151	35.9393	37.549	33.7897	BF	35.0298	BF	34.8044	37.1321	37.1496	37.4494	35.8421	36.0058	36.9766	38.4685	36.0376	35.8837	34.9049	35.2721	35.2002	34.6694	34.8885	35.9764	35.9059	36.1709	36.4531	37.3078	BF	35.2279	36.2463	36.4147	37.9437	36.4524	37.1588	37.018	34.3146	36.9688	35.5106	35.1318	36.4923	35.2236	35.1026	36.6848	37.2071	37.1435	35.7891	33.1344	35.7478
hsa-miR-425-3p	36.2427	35.7982	34.824	36.9795	33.0056	BF	35.3661	35.1789	34.6538	35.6738	35.7857	36.5419	35.2334	36.8141	BF	34.8045	34.2091	34.7766	BF	34.3542	34.4181	35.8352	34.9353	35.0294	34.4451	36.5151	33.5183	36.5093	BF	34.8734	34.0807	34.1888	BF	BF	36.8334	35.7491	33.7329	37.4446	33.7417	34.4593	35.4502	BF	35.4466	36.5213	35.6012	36.38	34.3548	33.5767	35.1344
hsa-miR-130b-3p	38.3922	35.2829	38.425	36.527	35.2471	37.6613	36.1559	36.0163	37.1273	38.4705	36.7906	36.4544	37.1461	BF	38.4062	BF	37.6674	36.5522	37.2723	36.6537	35.0174	37.3597	36.6486	36.3111	35.4747	36.2513	34.443	37.1425	38.3832	36.3279	36.6258	40.3091	38.8931	35.8279	39.709	38.905	35.1183	37.3093	35.9931	35.8744	36.4689	BF	36.1602	37.2351	BF	34.8981	36.6515	34.7634	37.6741
hsa-miR-29b-3p	36.5981	35.0785	BF	35.9688	34.0122	BF	35.3567	35.4759	36.27	37.9424	35.2309	36.2622	36.2859	36.1142	BF	37.8989	36.9167	38.6734	35.1639	35.6448	36.0115	37.6384	35.1462	35.1928	35.8725	36.3967	34.9111	36.9573	BF	35.0767	36.1084	38.3129	36.2607	36.3725	BF	38.1368	34.1285	37.03	34.3611	34.9661	37.302	36.334	35.2043	36.2751	BF	36.1615	36.1091	33.9241	36.3
hsa-miR-17-5p	38.8855	35.3915	BF	35.536	34.8174	BF	34.8513	37.1945	35.4541	37.6358	38.6251	39.5878	BF	BF	38.0087	36.3034	35.7988	35.7333	34.5496	35.0991	34.3422	35.7816	34.8491	37.0706	35.9382	BF	34.9527	35.2359	39.0404	35.4865	34.7052	37.0407	36.8132	34.3893	37.1478	BF	33.1621	37.8639	34.8175	35.1472	37.108	36.0426	36.1232	35.5731	38.3402	34.9996	35.7498	33.1512	37.1955
hsa-miR-32-5p	37.7397	33.104	36.0071	35.5227	32.5123	37.1029	33.0838	32.9529	34.2081	36.3881	33.2229	34.3483	36.7289	36.0037	BF	BF	34.8425	36.8306	34.1985	32.9762	32.8566	35.118	BF	32.4545	33.4818	36.6052	31.0572	33.9271	BF	33.5254	34.9325	34.8433	34.2925	34.8921	35.3037	34.4962	33.0299	34.4354	34.3158	32.9277	36.4562	36.1564	33.3858	34.322	37.1575	33.7412	34.621	33.5873	33.8758
hsa-miR-376c-3p	BF	34.2084	BF	35.0961	33.5479	36.2831	35.6654	35.4457	BF	35.5557	36.3288	36.4418	35.3341	36.8171	BF	BF	36.6714	34.6949	34.523	36.392	34.8979	35.0563	35.0943	35.48	34.5781	BF	35.6681	35.3058	BF	34.393	35.0233	36.0841	36.0565	36.1121	36.7827	36.6963	34.284	BF	36.6235	34.8276	35.6076	34.3969	35.4188	35.8553	35.8169	36.8307	35.4017	33.0579	BF
hsa-miR-28-3p	36.5642	BF	BF	34.3533	33.8522	BF	37.9218	37.8123	35.9311	35.4991	34.7688	35.0734	35.1116	BF	36.8427	BF	36.5187	35.8837	35.7837	35.1959	35.3064	35.0768	34.4815	36.3942	BF	BF	35.5878	37.473	36.6158	34.3565	34.1496	37.0025	BF	BF	35.3265	BF	34.7489	35.2912	34.3324	34.4414	BF	35.0395	BF	35.4568	35.66	35.9308	35.5303	33.3165	36.7362
hsa-miR-505-3p	BF	36.3873	35.1734	36.3804	34.9247	38.0209	34.8961	BF	36.1376	36.1239	34.4063	BF	36.1848	36.5935	BF	BF	36.0196	37.6272	36.3366	35.2232	35.5339	37.8327	BF	35.3382	34.416	34.2126	BF	35.091	39.5952	34.2426	BF	37.8265	35.7537	38.0001	35.104	35.8536	34.1977	36.3694	34.7947	36.2568	BF	34.0071	34.7647	36.4026	BF	34.8377	34.8183	34.5739	35.6762
hsa-miR-629-5p	36.8663	34.3652	35.152	36.2065	33.3695	35.1916	34.4272	BF	34.4944	35.5451	BF	35.1258	BF	36.027	BF	35.3576	BF	35.4144	34.9126	35.3728	34.08	34.8187	35.6312	35.1902	35.4535	34.2087	32.4124	34.4303	BF	34.9944	33.8627	37.2169	35.3325	34.6974	36.3428	34.6459	33.9727	34.9232	37.4596	36.1267	36.3609	BF	34.2428	34.7545	BF	32.621	35.0238	36.7486	BF
hsa-miR-1260a	33.5771	34.4289	34.2136	33.5018	32.4557	33.6477	34.1064	32.5499	BF	33.7696	BF	33.5446	32.5596	34.5766	35.6162	BF	34.0006	32.8531	32.5325	34.0187	31.9495	34.1784	32.8342	31.9431	BF	32.8414	33.3285	34.6783	35.2183	32.7647	33.4104	33.6572	35.7402	BF	BF	33.17	BF	BF	33.2589	32.8739	33.7136	33.3512	32.9335	BF	BF	BF	32.7113	32.8355	32.8427
hsa-miR-2110	36.681	35.4358	36.2686	36.4167	33.8988	36.5746	36.9257	36.2213	36.3371	35.8597	35.8244	35.837	36.7465	BF	35.6255	BF	36.0909	35.5487	36.2111	35.2896	36.1135	35.7608	35.957	35.6736	35.7615	36.3648	36.4119	36.8412	36.6201	35.6659	36.1862	35.8365	36.3504	35.5738	36.2419	35.5224	35.7492	36.336	36.3363	35.3958	36.141	36.3361	35.8503	BF	36.0882	BF	36.4022	35.7775	36.591
hsa-miR-483-5p	35.9	35.5386	34.6369	33.8603	32.4458	BF	34.6322	35.1205	34.3762	34.6123	34.8884	34.4101	34.6951	34.4785	35.5809	BF	BF	33.1546	36.5377	36.3968	34.4594	35.8044	34.9567	BF	BF	33.4132	35.0378	BF	36.227	35.5307	BF	33.11	36.356	BF	35.5526	34.8103	BF	36.2612	33.9877	34.7657	35.2878	34.4487	BF	35.7224	33.5608	34.5575	34.8613	36.0212	34.9666
hsa-miR-766-3p	35.6744	35.9923	BF	35.5076	33.5233	35.7792	35.8003	36.2258	35.9313	36.172	36.291	36.0189	36.1099	BF	37.8643	37.438	35.3614	37.2349	34.677	35.4859	34.9616	BF	34.7397	BF	36.2098	BF	35.5557	35.4458	35.7077	35.9396	36.8188	BF	38.0103	35.1048	BF	36.1654	33.5235	36.0621	35.0693	BF	36.1114	34.4292	35.2283	34.6156	35.4846	37.0544	36.1706	33.8671	38.791
hsa-miR-301a-3p	35.5257	35.8687	BF	36.1148	33.9594	36.3301	35.5958	34.9214	34.8237	35.2034	36.0758	35.1226	BF	36.3354	BF	BF	37.9727	34.5081	35.3862	36.1598	34.4502	BF	34.1688	34.9956	34.8345	BF	34.7179	BF	BF	34.2185	36.3367	BF	35.2251	34.8723	38.4937	37.3376	33.1515	38.0272	35.3359	34.5719	BF	33.3668	34.8725	34.4165	36.3921	36.0573	34.6974	33.5351	38.122
hsa-miR-98-5p	36.693	37.3825	BF	36.1211	35.2638	38.6198	37.0382	37.1921	37.7739	36.1859	37.4	36.4463	BF	37.2348	38.0352	37.0921	37.5191	37.2014	37.198	35.3984	35.1946	37.0363	37.7243	35.8411	36.8795	36.8728	36.7884	39.5894	BF	39	37.2018	36.1603	36.4755	36.6176	38.0474	BF	35.8556	37.0493	36.4692	35.6939	39.1069	35.8403	36.8982	36.1225	36.7914	39.3251	39.6385	34.2666	38.3227
hsa-miR-128-3p	36.2605	35.8377	35.3466	36.6742	33.773	BF	35.0177	36.8771	35.362	BF	36.4116	39.1699	35.9955	37.0484	BF	BF	37.3633	36.4329	35.5916	35.436	34.6815	36.1576	35.0396	35.1948	36.2063	37.1765	34.0774	35.4576	BF	34.6544	34.977	35.3656	36.3871	34.6897	BF	36.7417	34.3088	34.4762	34.3009	34.9221	37.1819	34.6128	35.082	37.1244	37.9603	35.9406	36.2678	34.2047	36.3273
hsa-miR-16-2-3p	36.5802	35.4111	BF	36.2343	34.0136	BF	34.3739	34.0263	36.483	36.4166	34.3135	37.2039	36.1311	36.6183	36.4238	BF	BF	35.4259	34.7712	32.4296	34.8037	35.357	33.9742	36.3468	34.4751	BF	32.9159	33.8947	BF	34.8194	35.9511	BF	36.9414	36.2285	36.6831	34.7165	33.6783	34.2547	34.3648	36.3924	35.9499	35.7888	35.298	BF	36.4416	35.5556	35.3853	34.2483	36.0856
hsa-miR-199a-5p	37.0981	34.6992	36.353	36.4381	33.2239	BF	34.7703	34.8423	34.826	35.3072	36.1416	36.2636	35.1747	BF	BF	BF	36.793	34.8746	33.9728	35.0715	35.7815	34.3703	33.256	36.4158	34.2632	34.3107	35.1407	36.11	BF	34.5464	34.7417	35.0291	36.2799	36.1153	36.727	BF	33.7084	36.2481	35.3544	32.8231	37.0748	34.9991	34.827	33.937	36.1547	35.7585	35.4704	32.1466	BF
hsa-miR-186-5p	36.2146	35.1472	BF	39.4871	34.5039	BF	36.5305	36.1613	35.3323	36.0666	37.5804	38.6153	36.0169	35.6625	BF	BF	38.2238	37.1782	34.5303	35.7321	33.9915	BF	34.8457	37.2071	37.5513	36.2061	35.7391	37.1153	BF	35.0996	35.6602	36.8625	39.0469	35.6545	39.0947	36.27	35.1823	39.7603	35.7945	37.6234	BF	35.5115	36.8215	36.247	37.5228	36.2888	35.0614	36.3417	36.2386
hsa-miR-15b-3p	35.3793	34.0498	BF	35.4649	33.3206	34.8106	BF	34.9627	BF	BF	33.9213	36.1007	35.1367	BF	36.4171	BF	35.1426	34.8944	35.4461	33.3721	34.2032	34.4756	36.4358	34.3833	33.4126	35.6671	33.4441	36.1987	36.1614	33.6131	35.2682	35.347	35.8425	35.8748	35.9492	35.3581	34.8307	34.7668	33.5478	35.2124	BF	36.4336	34.9984	34.7971	BF	34.5651	34.6464	33.971	35.3606
hsa-miR-30e-3p	BF	36.1205	BF	37.4258	36.1797	BF	BF	38.3274	36.126	38.398	36.6212	BF	36.1851	37.5696	BF	BF	BF	35.9679	34.9413	37.2708	35.5792	37.3107	38.7972	37.9315	BF	37.3137	37.911	37.5936	BF	BF	35.437	36.4762	37.692	37.0811	36.1368	BF	36.852	36.4229	37.2726	36.3428	37.5453	35.6163	BF	37.0057	37.8403	37.6332	BF	37.1672	BF
hsa-miR-532-3p	34.4064	34.7253	BF	35.7942	36.0534	BF	35.3342	BF	35.5584	36.2058	35.9204	BF	35.5419	36.649	BF	35.325	36.1524	36.4146	BF	35.8518	33.9902	34.734	34.6837	BF	36.0192	BF	33.7875	BF	BF	35.7912	34.8536	37.016	38.8728	36.2063	37.9178	34.9217	34.489	BF	35.3756	35.4298	BF	37.7942	35.8017	BF	BF	34.6967	35.9372	34.2166	BF
hsa-miR-548c-5p	34.3818	BF	33.0259	33.9868	32.989	33.7814	33.659	BF	33.592	BF	33.2659	33.9528	33.9202	34.142	33.584	33.6466	33.8112	33.7736	34.0769	BF	33.2671	33.0504	34.0796	34.1869	33.1735	33.8853	33.5699	33.623	33.9166	33.626	33.5256	32.9842	33.5531	33.9405	33.6493	33.7621	33.5766	BF	33.9917	33.3764	33.8041	BF	33.7144	33.5883	34.0575	BF	33.9006	33.3701	BF
hsa-miR-744-5p	38.6474	36.6098	BF	37.3471	35.1029	37.848	36.649	BF	BF	38.1019	37.5868	39.6041	37.3239	BF	BF	38.4821	37.0999	36.0504	35.9226	37.0715	36.0755	36.3548	35.6445	37.991	39.6583	37.0078	37.2907	37.1746	38.0597	36.9697	36.3389	38.7328	BF	36.2745	37.9498	39.8618	35.7604	37.3356	36.2591	36.0075	38.0212	37.5177	37.3061	36.2802	37.8108	BF	36.3601	34.5263	BF
hsa-miR-210-3p	BF	36.0068	37.9452	BF	35.975	BF	36.9806	35.8521	35.1784	36.1639	35.0839	37.0997	BF	BF	BF	BF	37.0183	37.0113	35.9486	36.7992	35.708	36.8768	35.468	35.3608	35.3504	36.9918	33.4841	37.174	BF	35.2854	BF	BF	37.6127	34.6404	BF	36.6965	37.4501	35.6889	36.7573	36.2882	BF	BF	37.7004	36.2712	BF	35.3575	35.2914	35.2578	BF
hsa-miR-324-5p	BF	35.6555	36.359	37.1034	36.2026	BF	35.7289	35.4719	37.3065	36.8876	37.2898	36.9151	37.1381	36.7726	BF	BF	BF	35.1992	37.0803	34.7703	37.0285	36.6282	37.0453	36.8195	37.1786	37.2556	36.3265	35.2204	BF	35.837	35.2385	37.1735	BF	34.9819	37.2462	BF	37.0525	37.8814	36.1641	35.855	35.8952	36.318	36.004	36.0374	BF	BF	35.4391	33.6111	BF
hsa-miR-376a-3p	BF	35.0094	37.0869	35.8668	33.3156	36.303	35.428	37.842	37.9274	35.4469	37.3514	36.4805	36.6324	BF	BF	36.2939	36.2396	34.7805	36.121	BF	35.9978	36.2027	37.6044	35.3596	35.1453	38.1258	36.046	35.956	36.6684	36.3584	34.9013	37.653	36.6966	37.245	BF	BF	33.5814	BF	37.1777	34.9327	BF	34.9247	34.3455	34.5242	37.7617	37.9816	35.9216	34.2587	BF
hsa-miR-532-5p	BF	34.4732	36.8515	36.0553	34.74	36.1802	34.2013	36.7656	35.1973	BF	36.0186	BF	BF	36.6163	BF	BF	36.7395	36.1778	35.905	34.2873	34.9168	36.19	36.0125	36.507	BF	BF	34.264	37.2217	BF	35.0366	BF	36.744	35.5583	35.7949	36.9095	BF	35.0225	35.1716	35.1068	36.055	36.1012	BF	BF	36.7631	BF	35.1521	35.8923	34.3193	36.3819
hsa-miR-574-3p	36.2444	33.8576	BF	36.037	35.5719	39.8534	34.8097	38.045	35.7717	37.3496	36.1844	34.7238	38.4249	BF	38.2177	35.7674	37.2956	35.6579	35.9494	BF	35.9027	34.7032	34.9426	35.2176	37.9402	34.9851	35.9928	BF	BF	34.1754	36.9992	BF	35.8161	34.5846	BF	BF	BF	35.8945	35.6783	34.4016	BF	35.8388	BF	35.7234	BF	35.5909	34.2787	35.7508	35.6382
hsa-miR-193a-5p	BF	36.7673	38.0001	38.1218	37.2813	BF	37.9816	39.3428	38.8127	BF	38.6231	BF	38.7439	BF	BF	38.2557	BF	38.2142	38.1985	37.372	40.0733	BF	39.4207	37.369	37.5684	37.6504	BF	37.9442	BF	37.0904	38.8374	38.0756	38.2234	38.4174	BF	37.1133	38.179	39.2426	BF	37.9332	38.3637	38.705	BF	BF	BF	36.8835	39.4115	38.2731	37.4101
hsa-miR-22-5p	BF	36.3886	36.1767	35.8332	34.1267	BF	35.8772	35.878	36.0624	36.3755	34.135	35.4256	35.361	36.4382	BF	37.173	36.2283	36.7078	35.4736	35.7995	BF	35.8234	36.2132	34.504	34.0319	36.2255	33.7663	36.1141	36.3432	38.5744	34.7261	35.6662	BF	38.111	BF	BF	36.5679	BF	36.868	34.8953	34.5978	35.5917	35.1183	35.3012	BF	34.2822	36.2718	33.9955	36.8165
hsa-miR-339-3p	BF	35.0998	BF	34.9242	35.8761	BF	36.3635	34.5427	37.0549	BF	34.9046	34.3209	BF	BF	BF	35.8911	BF	34.8822	35.8679	35.15	34.7562	34.5941	35.7915	35.7663	33.8074	BF	34.2549	BF	38.0462	34.5595	35.2454	34.681	BF	BF	38.046	BF	34.2465	36.2166	36.9652	33.9883	BF	35.7562	34.9398	36.7966	BF	35.0874	38.1865	33.2229	34.4989
hsa-miR-7-5p	BF	35.4837	36.6131	37.0048	35.4082	36.2772	36.6351	36.7106	36.6605	BF	35.2046	36.6719	BF	35.7231	BF	BF	36.0457	36.2088	BF	35.1994	35.8919	35.5606	BF	36.3017	36.8971	36.6311	35.7245	BF	BF	35.3798	35.0462	BF	36.6666	36.8605	BF	36.0006	35.5155	35.5202	36.2749	35.1168	36.4912	BF	36.1391	BF	35.6409	36.2946	36.1778	36.1371	BF
hsa-miR-338-3p	37.1474	34.6816	BF	35.9281	33.9219	BF	36.135	37.8596	35.9504	BF	36.0241	38.0393	36.0873	36.8152	BF	BF	BF	BF	36.2321	34.9413	34.92	37.0382	34.8609	37.1149	36.2207	BF	36.9204	BF	BF	34.044	36.8317	37.0359	BF	35.5335	37.2619	36.9579	33.9415	37.1267	34.738	34.7199	36.3337	35.2243	36.8293	35.2389	BF	36.1991	37.3251	33.3034	36.0064
hsa-miR-33a-5p	36.2701	35.554	BF	36.1004	33.5738	BF	39.6396	37.9829	35.344	36.4744	39.3813	38.4213	35.105	36.932	BF	39.432	BF	36.9031	34.6716	35.9204	36.2424	36.989	35.96	35.3799	35.3446	39.2444	35.0635	BF	BF	34.8956	36.9522	34.9133	36.6548	36.1545	BF	36.0199	35.5589	37.0264	35.3321	34.5767	36.1544	38.3828	36.4429	36.181	BF	36.8047	35.9313	33.3362	37.5741
hsa-miR-502-5p	33.9628	BF	35.8298	35.4681	35.5127	32.5381	37.2143	36.8588	36.9365	BF	38.2109	35.3964	34.2765	36.8039	36.5843	37.4726	37.0189	BF	36.8549	37.0463	BF	37.6349	BF	36.8498	36.9648	BF	36.0021	BF	36.603	BF	37.6676	34.514	36.4746	BF	38.0091	BF	37.1087	BF	BF	37.2309	BF	BF	BF	38.1668	30.9263	BF	BF	38.0656	37.0332
hsa-let-7b-3p	BF	34.1689	BF	BF	35.279	BF	37.0249	37.2123	34.627	BF	35.2494	35.8008	34.8672	35.6046	BF	BF	BF	35.4349	34.9957	35.831	BF	37.3248	BF	36.2429	35.5208	34.6143	35.2145	35.5757	BF	34.7499	35.3035	BF	34.9312	35.2771	BF	37.4275	36.3245	BF	35.8766	35.7115	35.2056	34.318	BF	BF	BF	35.1099	36.0169	36.4005	BF
hsa-miR-27a-5p	30.7319	32.4072	32.5455	30.8401	33.6704	29.7452	33.0343	32.6894	31.9706	33.561	31.69	30.8233	30.5599	BF	32.3625	32.574	33.753	33.7192	34.0912	BF	32.1995	32.4342	BF	31.3644	31.6449	32.2929	32.4641	BF	33.8598	BF	BF	30.5242	33.7297	33.3399	34.0023	BF	BF	33.8788	33.8117	32.8607	32.2949	33.5679	33.5205	32.6428	28.6173	BF	BF	33.9939	33.4426
hsa-miR-375	BF	36.9225	BF	BF	35.92	BF	BF	36.0119	37.1253	BF	36.4498	38.1563	BF	BF	BF	BF	BF	35.8992	36.8755	37.8003	BF	35.3998	35.8086	BF	36.987	39.3358	34.1303	36.9127	BF	36.2715	BF	34.3407	37.0241	BF	38.3267	BF	36.1206	BF	35.2909	36.6971	36.9204	34.4292	36.2928	35.5346	35.6191	35.9342	35.747	34.4718	36.845
hsa-miR-421	37.6333	BF	BF	36.8033	34.3749	36.5709	36.6757	36.0961	34.7893	BF	BF	36.8312	BF	BF	BF	BF	37.0722	BF	BF	BF	37.1508	35.6925	35.8575	36.0527	36.7113	35.7633	35.7067	38.3471	BF	BF	36.5688	BF	36.748	36.69	BF	36.9965	34.2685	37.7068	36.6994	39.3645	BF	35.8494	37.2526	BF	36.913	35.0904	36.8391	34.9809	38.2889
hsa-miR-497-5p	37.3221	36.1246	36.889	36.2578	33.9819	BF	BF	36.1214	36.4364	37.1163	37.4142	37.7169	37.1049	BF	BF	BF	BF	35.7489	36.1068	BF	35.7067	35.9458	36.8521	35.1502	36.2244	36.9268	36.8931	37.2031	37.2888	35.4293	36.0112	35.6004	BF	35.9971	35.5093	37.013	36.4093	36.8262	36.3614	33.8466	BF	35.4365	36.313	BF	39.0698	36.6537	36.6448	35.6998	35.871
hsa-miR-181b-5p	37.0413	38.2366	BF	37.5676	35.2491	37.7969	35.9943	BF	BF	38.393	37.9306	37.3168	37.8785	BF	BF	BF	BF	37.2862	BF	38.2538	39.2842	37.5044	39.2723	38.0122	37.5196	38.1894	37.2031	39.2422	BF	37.0761	36.6801	36.2542	BF	37.8332	BF	37.2353	36.8408	38.5818	38.2609	37.0397	37.639	BF	BF	BF	38.5022	BF	37.3558	BF	37.151
hsa-miR-663b	34.9678	35.1955	BF	34.8115	BF	33.9918	35.5099	BF	34.7125	BF	35.3908	34.9635	34.2801	BF	34.7838	34.968	BF	34.9277	35.4387	35.5854	BF	35.3806	34.8104	35.1916	34.418	BF	BF	BF	35.4815	34.676	BF	34.8863	34.8534	35.4564	34.5546	35.3271	34.6386	BF	34.9895	BF	34.027	35.4968	BF	34.8186	33.5462	34.8664	BF	BF	34.858
hsa-miR-155-5p	36.9213	BF	36.7075	36.9166	35.924	36.4802	36.8145	BF	36.9049	39.3859	BF	36.9565	36.7546	BF	36.949	38.3734	BF	35.8653	BF	37.0222	36.817	37.0681	36.7103	36.8623	36.8294	BF	BF	BF	BF	BF	35.6364	35.9066	36.9262	BF	38.9743	37.5126	36.8484	39.3152	35.7242	34.7654	35.136	35.2073	BF	36.7989	37.0274	BF	BF	35.8009	36.9657
hsa-miR-223-5p	BF	34.0604	BF	BF	35.6931	36.503	36.3909	BF	BF	BF	35.4858	BF	BF	BF	BF	BF	36.1597	37.9512	36.961	35.9776	37.3707	BF	BF	35.5274	BF	36.1959	36.3955	36.7278	BF	36.2423	35.6262	BF	37.6686	36.6384	BF	BF	34.519	BF	BF	BF	36.3864	BF	BF	BF	36.5998	34.4367	36.3494	34.229	BF
hsa-miR-300	BF	36.9719	BF	38.1807	35.8132	36.1204	BF	37.1059	BF	37.1275	38.2681	38.3444	36.7215	35.8997	37.3092	38.8755	37.876	36.8272	38.7901	BF	BF	36.162	38.5459	37.3636	37.9908	38.0566	BF	36.2038	37.6806	37.98	38.4173	39.147	37.1307	BF	BF	BF	37.196	BF	BF	BF	36.7722	39.2784	37.7294	38.7148	35.7309	BF	BF	BF	35.7047
hsa-miR-382-5p	BF	36.1981	BF	36.8202	35.2172	35.6971	37.1588	BF	36.7754	36.0214	37.1042	36.022	38.2965	BF	BF	BF	BF	37.3909	BF	BF	34.7575	BF	37.3054	36.1438	35.9362	BF	BF	BF	BF	34.9866	34.9443	36.8992	BF	BF	BF	BF	35.4623	BF	BF	BF	37.0376	35.2568	BF	34.8694	BF	37.2963	36.6132	34.7393	BF
hsa-miR-885-5p	BF	37.7854	BF	39.7167	34.7134	BF	37.2433	BF	37.5573	BF	35.4115	BF	36.7823	37.419	BF	BF	BF	35.7318	BF	37.7887	BF	BF	BF	39.7176	36.7334	35.6442	BF	38.1746	BF	36.1778	37.8981	BF	38.0551	36.7897	BF	BF	38.4364	BF	35.5438	36.9819	36.6532	36.2054	BF	BF	36.7576	35.3644	36.8922	36.2544	BF
hsa-miR-132-3p	36.5397	35.5551	BF	BF	35.3735	BF	BF	38.7744	BF	BF	35.3791	36.315	BF	BF	37.3726	BF	BF	36.3862	35.7419	35.2662	36.7139	BF	36.7343	36.5258	35.7408	35.8769	36.6805	BF	BF	38.3494	37.5553	BF	38.8631	36.3777	37.1557	36.3224	35.158	BF	35.767	BF	BF	36.9219	BF	BF	35.672	36.4278	35.4042	35.4661	BF
hsa-miR-182-5p	37.0923	37.0835	BF	BF	BF	37.2128	BF	36.4172	BF	36.0546	BF	35.2974	37.143	36.5946	BF	BF	36.9301	36.984	36.9199	36.7684	35.2765	BF	BF	BF	37.0117	35.3261	35.9791	BF	BF	36.9313	36.0813	35.9147	37.0401	35.8684	BF	36.9077	35.0781	BF	38.2637	BF	36.0465	36.8147	BF	39.4528	BF	35.3702	37.1005	36.2404	37.1405
hsa-miR-877-5p	35.7711	BF	37.0741	BF	37.6207	36.4363	36.8326	BF	36.7031	BF	36.913	35.5755	BF	35.2589	BF	BF	36.029	35.5422	36.0512	BF	35.1974	36.9643	35.3849	35.6174	BF	35.8502	33.9502	BF	36.7822	BF	BF	36.5346	36.5348	36.1841	37.3198	BF	35.0034	BF	37.5186	BF	BF	BF	35.2032	36.8654	35.4529	36.1971	BF	BF	BF
hsa-miR-205-5p	BF	39.4879	BF	36.4966	34.8466	38.1145	36.8551	37.1505	34.6637	36.8615	35.3754	38.5161	36.1325	38.4933	BF	BF	BF	36.8085	BF	BF	35.3343	BF	35.5236	38.3679	BF	BF	36.009	BF	37.5144	35.8544	34.6331	35.8963	37.2538	38.1296	BF	BF	37.0127	BF	35.3566	38.1288	36.3981	37.6537	35.6816	BF	BF	35.9596	BF	33.1206	BF
hsa-miR-340-5p	35.3068	BF	BF	BF	34.2193	37.2061	39.1581	35.1982	36.1231	38.4792	35.9928	BF	BF	BF	BF	BF	39.0746	38.0051	35.5655	36.089	34.8385	BF	35.4811	BF	36.2652	35.5522	34.9652	BF	BF	38.4818	BF	35.9067	37.2827	37.9822	36.9532	BF	34.317	36.1224	35.502	34.4798	BF	35.8463	37.9352	36.5509	37.3254	36.2213	37.1176	BF	36.0013
hsa-miR-363-3p	36.3682	32.41	BF	34.6194	BF	38.5073	BF	33.033	BF	BF	BF	34.158	35.9836	BF	BF	BF	BF	BF	BF	31.8643	BF	33.4163	BF	33.0713	BF	BF	30.2007	32.9161	BF	32.8412	BF	34.5713	BF	33.9477	BF	BF	BF	32.9083	BF	33.8384	BF	33.5409	BF	BF	36.262	32.3703	BF	33.264	BF
hsa-miR-590-3p	38.0673	37.593	36.76	BF	34.9083	38.0272	35.4521	38.0542	37.7313	BF	37.3103	35.8412	35.7822	37.5397	BF	BF	BF	BF	BF	BF	BF	35.9706	35.2375	BF	BF	BF	36.3672	36.583	BF	BF	36.6409	36.7354	36.6815	37.6938	BF	36.3189	34.7372	37.6966	37.7062	37.2823	BF	BF	35.9285	35.1924	36.4919	37.978	36.6083	35.023	37.5017
hsa-miR-874-3p	BF	34.5623	BF	35.4941	34.7427	37.1403	36.7881	35.7916	36.6018	BF	BF	36.6129	BF	BF	BF	BF	36.8483	36.4797	BF	35.8571	36.3871	BF	35.1127	36.7198	36.5381	35.4277	35.9581	36.4811	37.7953	36.5078	BF	BF	34.9159	34.7456	36.7131	35.9522	35.7316	BF	35.1687	35.0794	BF	BF	35.495	BF	BF	BF	36.3528	35.8652	35.844
hsa-miR-195-5p	37.2809	BF	36.1037	BF	36.0625	37.0449	BF	37.7098	BF	BF	BF	37.6949	35.1468	32.9488	36.1082	BF	BF	36.2681	35.3929	BF	37.0341	35.1514	34.7699	37.0982	37.5355	36.1532	37.2407	38.0342	BF	37.3884	35.371	37.3413	BF	BF	37.2899	BF	35.125	BF	35.8349	36.7625	36.1506	BF	BF	BF	36.124	35.3112	BF	35.9394	36.132
hsa-miR-409-3p	BF	36.9235	BF	BF	35.4224	35.1928	36.1355	BF	36.6324	BF	35.9874	36.1033	BF	BF	BF	38.37	36.0809	35.9994	35.1427	BF	35.6706	35.9297	36.1487	35.7704	BF	BF	34.8513	BF	BF	BF	34.788	36.2688	BF	BF	35.9879	BF	33.5951	BF	BF	35.2456	36.3348	34.7505	34.6704	34.5913	37.1778	BF	34.4889	34.4135	36.0417
hsa-miR-501-3p	BF	37.3246	38.0269	34.8542	35.3923	BF	35.327	BF	36.2748	38.3682	35.6612	BF	36.5692	36.6697	BF	BF	BF	BF	37.4285	36.2823	BF	BF	BF	35.8455	36.1554	BF	37.6694	36.3283	BF	BF	35.7542	35.5939	35.6468	BF	35.6221	36.9596	36.8316	BF	36.3221	35.7184	BF	BF	35.9925	36.3051	36.5899	35.8237	BF	BF	36.289
hsa-miR-663a	BF	BF	36.2622	35.9484	36.2809	35.4435	BF	36.4065	35.7782	BF	36.8487	36.0522	35.0603	BF	36.2079	36.7991	BF	BF	36.7624	BF	35.8613	BF	36.1887	36.9659	35.8843	35.3246	36.002	BF	BF	BF	BF	BF	BF	35.7709	BF	36.8898	36.4218	BF	36.4056	BF	36.5137	BF	35.7703	35.9676	35.3766	BF	36.1235	BF	36.1025
hsa-miR-362-5p	BF	BF	BF	BF	36.8344	BF	38.0636	BF	BF	BF	BF	38.2095	BF	BF	38.2708	38.5135	BF	BF	BF	BF	BF	BF	BF	38.8055	BF	38.7307	37.9661	BF	BF	BF	39.2634	BF	BF	38.0208	BF	BF	39.0801	BF	BF	39.2666	38.4938	38.9979	BF	BF	38.0279	BF	37.5248	BF	37.7236
hsa-miR-495-3p	BF	38.6796	BF	BF	35.2668	BF	37.1063	37.8593	37.5167	36.9953	38.6252	BF	BF	BF	BF	39.6145	BF	35.4055	36.6431	BF	35.5651	35.8452	36.7761	BF	36.9085	BF	BF	36.089	36.6953	36.9565	35.5989	37.4536	36.994	BF	BF	BF	34.9174	BF	38.1836	36.0072	BF	35.8273	37.1548	34.988	BF	36.6399	36.9824	36.1212	BF
hsa-miR-502-3p	36.4214	35.1832	38.106	38.168	34.2429	BF	35.8091	BF	BF	BF	35.2832	37.5146	36.0619	BF	BF	BF	BF	36.201	BF	34.289	36.254	36.5729	BF	36.3542	37.0682	BF	33.7717	BF	BF	35.3625	35.3768	37.88	36.4442	BF	BF	36.8164	34.7877	39.1091	36.3158	36.4628	38.598	BF	35.0954	38.7234	37.6103	35.567	35.557	BF	BF
hsa-miR-491-5p	37.41	BF	38.0623	36.3082	BF	BF	BF	36.1904	BF	36.8423	BF	39.5568	37.7427	37.0952	BF	39.5725	37.8576	BF	36.7376	35.8948	BF	35.8238	35.8734	BF	BF	BF	BF	BF	BF	BF	BF	36.8338	38.0621	37.096	36.917	BF	36.7424	BF	BF	BF	39.7388	BF	36.7101	36.7761	34.6016	BF	BF	37.3673	BF
hsa-miR-655-3p	37.3082	BF	37.5394	BF	37.1259	BF	38.156	37.2728	38.3455	39.1795	BF	BF	BF	38.813	BF	37.0683	37.5316	BF	36.6451	37.8842	BF	37.0295	37.3331	BF	38.0257	BF	38.1214	BF	38.6571	BF	37.5841	BF	38.1429	BF	39.2866	38.4158	BF	BF	37.0116	36.4112	36.3324	37.6723	39.1382	39.0996	37.2565	36.8287	BF	BF	36.8425
hsa-miR-214-3p	BF	BF	BF	39.6842	BF	BF	38.3761	BF	BF	BF	38.2613	37.0551	39.8208	37.8742	38.4865	38.8658	BF	BF	BF	38.7538	39.2974	BF	39.0379	BF	38.6351	BF	38.3464	37.6901	BF	BF	BF	BF	BF	BF	BF	BF	BF	38.0048	37.2138	BF	BF	38.2138	36.4786	BF	36.7653	37.0777	38.2441	38.0832	39.8216
hsa-miR-134-5p	39.4503	BF	BF	BF	36.8591	35.429	35.1403	36.2684	BF	36.913	35.9135	36.3559	BF	BF	BF	BF	BF	BF	BF	BF	35.1825	36.4936	35.7167	BF	35.126	39.1046	35.5697	34.9466	BF	BF	35.0786	40.3002	35.8641	BF	BF	BF	35.6363	BF	BF	BF	BF	36.521	36.3804	35.1477	BF	BF	36.8403	36.381	BF
hsa-miR-154-5p	BF	33.8858	BF	35.3485	34.8422	BF	34.2939	36.0957	34.7745	BF	36.2218	BF	BF	BF	BF	BF	36.2813	BF	36.5137	BF	33.8503	35.3299	BF	34.933	36.2771	BF	BF	36.1547	BF	35.2582	35.2758	BF	35.2921	BF	BF	BF	35.4996	BF	BF	36.204	BF	BF	35.1451	35.405	BF	BF	BF	33.9188	BF
hsa-miR-204-5p	36.1834	BF	BF	38.5666	BF	39.2198	BF	BF	36.1187	39.7568	36.3832	BF	36.0773	36.2321	BF	BF	36.6686	BF	BF	36.7151	BF	BF	38.0543	BF	BF	36.2909	BF	BF	BF	BF	38.2485	BF	36.076	BF	35.9964	38.4497	BF	39.4866	35.8998	36.3668	38.4752	BF	BF	34.6694	BF	BF	37.5126	36.2387	36.0392
hsa-miR-410-3p	BF	BF	BF	BF	35.2546	37.5865	37.8811	37.5933	BF	38.0763	39.0304	37.597	BF	BF	37.9635	37.5051	BF	35.1897	37.5941	BF	BF	37.5237	BF	BF	BF	BF	36.0215	BF	BF	BF	36.7032	BF	36.9125	37.4559	37.8272	BF	37.0564	38.6363	BF	36.3327	36.3165	BF	BF	36.186	BF	BF	37.815	35.2749	BF
hsa-miR-625-3p	BF	BF	BF	36.5494	36.984	BF	37.2539	BF	37.3786	BF	36.3439	37.3112	37.1908	BF	BF	BF	BF	37.4346	37.3417	37.2089	36.3464	BF	BF	38.3761	36.1181	35.8959	36.7853	BF	BF	35.9581	36.2241	BF	BF	36.1704	37.5505	38.6352	36.7438	BF	35.5257	BF	BF	BF	BF	37.2261	BF	36.3047	37.019	36.6601	BF
hsa-miR-7-1-3p	BF	36.1137	BF	35.498	35.9553	36.6163	BF	BF	BF	35.8737	36.6359	BF	BF	BF	BF	BF	BF	38.0994	37.519	35.5135	39.0173	BF	35.8355	BF	37.926	36.4931	36.9643	BF	BF	36.787	38.6503	BF	38.722	38.8018	BF	BF	35.3393	37.8026	35.265	BF	BF	36.7408	BF	BF	BF	38.228	35.8399	38.7067	BF
hsa-miR-940	37.5776	37.5623	36.965	38.1278	BF	38.0931	36.5176	BF	36.2527	38.2274	36.4843	37.118	BF	BF	37.1696	BF	39.7596	BF	39.1359	37.0518	BF	BF	37.5366	35.1765	35.5106	BF	35.1693	BF	BF	BF	BF	38.8225	36.5634	BF	BF	36.9267	36.236	BF	BF	BF	37.026	BF	36.7324	36.2612	36.9034	BF	BF	35.9233	36.8999
hsa-miR-335-3p	BF	BF	35.4557	36.3016	34.8258	BF	BF	37.8916	BF	38.8699	35.5841	38.5737	BF	37.895	BF	38.4906	BF	35.765	37.0983	39.1617	BF	36.4181	BF	35.4682	35.0077	37.2122	BF	BF	BF	38.7462	BF	BF	BF	BF	BF	BF	BF	35.7299	36.5408	35.9357	36.4804	35.6256	36.5302	36.2816	38.7701	37.9114	BF	35.6452	BF
hsa-miR-543	BF	BF	BF	BF	34.2152	37.0433	35.7311	BF	BF	BF	BF	35.5031	BF	38.929	BF	BF	BF	34.9295	37.7353	BF	BF	BF	BF	BF	36.2443	BF	35.7657	35.794	37.5537	38.1788	BF	BF	BF	BF	BF	BF	BF	36.8854	BF	34.9956	BF	34.6704	34.4112	35.3295	37.6748	37.4828	34.8218	34.1999	36.8098
hsa-miR-106b-3p	37.9079	35.231	BF	BF	35.1716	36.504	36.301	BF	BF	36.3274	BF	37.1134	36.4679	BF	BF	36.8556	38.0593	BF	BF	36.2	37.8382	36.3912	BF	BF	BF	BF	BF	BF	BF	34.6519	BF	BF	BF	35.6807	BF	BF	35.0597	36.9279	35.4941	34.7616	35.9094	36.6845	BF	BF	BF	36.4828	36.0385	36.4134	35.3574
hsa-miR-133b	BF	BF	BF	35.8717	33.3241	BF	36.6886	BF	BF	37.4413	35.5268	35.9377	BF	BF	BF	36.8927	BF	34.9534	BF	36.3438	36.3881	BF	BF	BF	34.7712	BF	35.8322	36.4809	BF	36.41	37.543	35.9479	BF	36.4487	35.9667	BF	35.3258	35.6804	BF	35.6872	BF	35.5261	35.5599	BF	BF	BF	36.3166	36.2018	BF
hsa-miR-136-5p	BF	38.3041	36.7107	36.537	34.3017	38.6628	BF	BF	36.8043	BF	37.05	36.4061	36.7832	36.006	BF	BF	BF	35.0996	BF	BF	BF	BF	BF	36.5914	35.1623	BF	38.9465	BF	BF	BF	38.8654	36.1774	36.7531	BF	BF	BF	35.0316	BF	BF	36.4969	BF	36.5372	36.6605	35.9097	39.1247	BF	BF	35.0402	36.7721
hsa-miR-324-3p	34.2331	33.723	BF	33.5957	33.6507	33.8957	33.4713	33.6747	33.842	BF	BF	BF	33.7804	BF	BF	BF	BF	BF	BF	BF	33.912	BF	BF	34.097	BF	BF	BF	BF	BF	BF	BF	BF	BF	BF	BF	BF	33.312	33.7179	33.7623	33.3445	BF	33.339	BF	34.1253	32.8782	BF	BF	32.9342	BF
hsa-miR-346	BF	BF	37.0954	36.6175	36.7831	BF	BF	BF	BF	BF	BF	35.5813	34.1935	BF	36.2737	35.9799	BF	36.7002	38.2171	35.9293	BF	BF	BF	37.1117	BF	BF	BF	BF	36.7986	BF	BF	BF	35.7132	36.9619	BF	BF	BF	35.9519	BF	BF	BF	36.4506	37.6394	BF	34.9972	37.0825	BF	38.0464	BF
hsa-miR-93-3p	36.0285	BF	BF	34.7404	BF	BF	BF	BF	35.7823	BF	39.296	34.7764	36.2821	BF	BF	BF	BF	BF	BF	35.2118	BF	BF	35.7115	BF	BF	35.4214	34.3628	38.9684	35.727	BF	34.7803	BF	BF	34.7733	BF	BF	BF	35.7561	BF	BF	35.7284	35.7794	BF	35.9481	BF	BF	BF	34.5349	36.14
hsa-let-7f-2-3p	BF	BF	BF	38.4329	34.6302	BF	37.4728	36.7326	BF	35.5897	35.8316	35.7566	36.1375	39.0162	BF	BF	BF	36.305	36.9406	37.5596	35.7099	BF	36.2081	36.8523	34.7557	BF	35.3559	37.855	38.4238	37.5804	BF	BF	BF	36.5274	BF	BF	36.0105	BF	BF	37.975	BF	37.6181	BF	38.3641	BF	37.1348	35.4919	38.8483	BF
hsa-miR-20b-5p	37.2673	38.365	BF	BF	36.1151	BF	35.4786	BF	BF	38.3104	BF	BF	36.5282	BF	BF	BF	38.7383	37.3305	BF	36.7521	BF	37.5586	36.2203	36.6872	BF	40.3203	35.0165	36.2701	BF	39.6002	BF	37.608	BF	37.5899	36.796	BF	34.9508	BF	36.8934	BF	BF	39.4165	37.5637	38.478	BF	35.5674	BF	36.0005	37.4308
hsa-miR-373-5p	36.0023	BF	39.3959	38.2876	37.3123	37.4067	38.5193	BF	BF	BF	38.17	BF	36.0161	BF	38.136	BF	BF	39.2485	37.7214	BF	38.6195	BF	37.4475	37.5257	37.7585	37.4653	36.8157	37.9238	BF	BF	BF	38.156	37.8607	BF	36.802	BF	37.3607	39.5406	38.6592	BF	36.7673	BF	BF	BF	37.0546	BF	36.8455	38.0213	36.8909
hsa-miR-369-3p	BF	BF	BF	38.1677	34.1306	BF	36.7165	35.652	BF	BF	36.7734	36.6297	37.2521	BF	BF	BF	37.2865	37.5606	BF	BF	37.2784	BF	35.3515	BF	35.264	BF	36.0247	38.8705	BF	36.8187	35.508	37.7983	37.85	BF	BF	BF	35.3912	BF	BF	36.3015	35.5593	34.9138	33.8066	34.6765	BF	BF	BF	34.8886	BF
hsa-miR-34a-5p	36.9535	36.1238	BF	BF	34.795	BF	37.3375	37.3737	BF	37.118	BF	BF	BF	BF	BF	BF	BF	BF	37.5984	35.977	36.5528	BF	36.5917	37.3649	37.2438	BF	BF	36.9943	BF	35.2676	37.1851	BF	BF	BF	36.2026	36.1452	BF	BF	36.3064	35.0622	BF	37.0713	BF	BF	37.2505	36.1251	BF	37.2133	BF
hsa-miR-362-3p	BF	35.9964	BF	35.1005	34.438	BF	35.2314	36.0554	BF	BF	BF	35.2563	BF	BF	BF	BF	BF	34.9947	BF	35.2744	35.7297	BF	36.2153	35.7953	33.7619	BF	BF	35.3682	BF	BF	BF	36.2782	35.9408	36.3072	36.0308	BF	35.588	35.0559	36.1848	34.7208	BF	BF	BF	BF	35.8439	36.0284	37.8568	34.5734	BF
hsa-miR-595	35.6354	BF	BF	BF	BF	36.03	38.4659	BF	36.9715	BF	37.3368	37.2134	BF	BF	BF	BF	BF	38.7648	BF	BF	BF	37.0461	36.6715	37.6311	39.1369	BF	BF	BF	36.7505	BF	BF	BF	36.3766	BF	36.9127	BF	BF	BF	BF	BF	BF	BF	37.0683	37.4438	BF	BF	36.0623	BF	37.3572
hsa-miR-127-3p	BF	BF	36.7036	35.2732	34.7488	36.6155	36.6714	BF	BF	37.4813	36.5211	BF	BF	BF	38.5656	36.4866	36.1908	36.3451	36.5149	BF	BF	BF	36.1325	35.5549	BF	36.2051	36.1506	BF	BF	37.253	34.4242	BF	BF	BF	BF	38.5821	34.8967	BF	BF	36.987	BF	35.1581	BF	BF	BF	BF	36.31	33.2163	BF
hsa-miR-190a-5p	BF	BF	BF	BF	37.4214	39.0191	36.5019	36.5086	BF	37.7777	BF	BF	BF	BF	BF	BF	37.2893	BF	36.055	39.1661	38.7674	36.7129	37.8695	36.8704	37.253	38.6696	BF	36.8752	37.769	37.8106	BF	BF	36.9607	35.6574	36.746	38.6606	BF	37.0806	39.5481	BF	BF	BF	39.6848	BF	BF	BF	37.5567	35.7932	36.1729
hsa-miR-193b-3p	BF	BF	BF	35.3801	34.4587	BF	36.6391	BF	BF	BF	35.7656	35.031	BF	BF	BF	BF	BF	BF	36.7815	36.686	BF	36.9778	BF	35.566	BF	38.5762	BF	BF	BF	37.1694	BF	BF	36.431	37.5533	BF	37.1295	BF	BF	BF	36.0723	37.0324	BF	BF	36.9812	BF	35.1754	BF	36.6609	BF
hsa-miR-24-2-5p	39.1403	BF	BF	BF	35.9625	36.1486	BF	35.3349	36.2971	36.3058	BF	37.575	36.7436	37.7494	BF	BF	36.3695	36.0013	BF	35.6306	37.2788	BF	BF	35.8793	39.1155	35.5709	BF	36.1766	BF	36.9198	38.656	38.5731	BF	BF	BF	36.2761	37.126	BF	BF	35.9031	BF	BF	BF	BF	BF	36.2975	BF	35.1917	BF
hsa-miR-365a-3p	37.1697	35.0145	BF	35.6423	35.2104	BF	35.9567	BF	BF	36.9019	37.0328	36.7952	BF	BF	BF	BF	BF	38.1756	36.8776	37.0119	35.9685	35.9386	35.9084	36.9059	36.9648	BF	37.3399	BF	BF	33.969	36.8545	BF	BF	36.8086	BF	BF	BF	BF	BF	36.6831	BF	37.1247	36.1936	BF	37.0186	BF	BF	34.9957	BF
hsa-miR-937-3p	BF	36.4603	36.3577	BF	35.7489	34.4097	BF	BF	36.4464	BF	BF	36.5431	35.8941	BF	BF	36.064	BF	BF	BF	BF	35.4539	36.3175	BF	35.5788	BF	36.7749	BF	35.8669	BF	35.9419	BF	35.9603	35.4133	BF	BF	BF	BF	BF	BF	36.5942	36.2272	BF	BF	35.8857	BF	36.6167	BF	BF	36.6189
hsa-miR-96-5p	BF	37.1752	BF	36.0477	36.3886	BF	36.53	36.1932	BF	BF	36.4373	36.6017	BF	36.6171	BF	BF	BF	36.4745	36.6372	39.4768	BF	BF	BF	BF	BF	37.2248	36.211	BF	BF	36.3962	BF	37.3252	BF	36.4359	BF	BF	36.4994	36.4355	36.6598	36.2787	BF	BF	BF	BF	BF	36.6517	36.7152	37.9539	38.2547
hsa-miR-326	38.4184	BF	BF	37.0304	34.3768	BF	35.8018	BF	BF	BF	BF	BF	36.8495	BF	BF	BF	BF	BF	BF	BF	BF	BF	BF	36.8943	37.6016	35.7517	BF	36.8849	BF	35.9272	BF	36.7646	BF	37.0535	36.9256	BF	BF	BF	36.6546	34.0503	BF	BF	36.916	BF	BF	36.5338	35.6319	35.0182	BF
hsa-miR-627-5p	BF	36.0967	BF	BF	38.9289	38.3453	38.2503	BF	BF	36.5654	37.1877	BF	BF	36.2405	BF	BF	BF	36.377	BF	BF	35.5722	35.9581	BF	36.2878	36.0811	BF	36.1715	BF	BF	BF	38.1465	BF	BF	36.3782	BF	BF	BF	36.0384	BF	36.186	36.2898	BF	38.5243	BF	BF	35.9805	BF	36.2168	37.4408
hsa-miR-664a-3p	BF	36.3981	BF	BF	36.968	BF	39.3002	37.6097	38.3797	38.8525	BF	39.2163	BF	BF	BF	BF	BF	37.788	37.4895	37.3673	37.0959	BF	37.5419	38.6188	BF	BF	38.2814	38.6004	BF	BF	BF	39.2934	BF	BF	BF	BF	36.2267	37.4227	BF	37.6984	37.8226	38.1187	BF	38.5194	BF	BF	BF	36.3919	BF
hsa-miR-200c-3p	BF	BF	37.0522	BF	BF	BF	BF	38.0313	BF	BF	38.0347	BF	37.2873	BF	BF	BF	BF	BF	36.7727	37.9436	35.5663	36.3828	BF	BF	BF	37.3161	BF	BF	BF	BF	BF	37.6471	36.9578	BF	BF	BF	BF	BF	BF	36.8404	37.9385	BF	BF	36.6645	BF	BF	36.9677	35.467	BF
hsa-miR-604	BF	BF	39.0367	BF	35.9801	36.6109	BF	BF	BF	37.6459	BF	BF	BF	37.5529	BF	BF	38.4328	BF	BF	BF	BF	37.9579	38.5866	38.1475	36.4401	38.282	37.0899	37.0067	BF	BF	BF	BF	37.0712	39.6953	39.2419	BF	36.718	BF	BF	39.0084	37.5529	BF	BF	37.9856	BF	BF	38.4146	BF	BF
hsa-miR-10a-5p	BF	37.6696	BF	BF	36.8124	39.26	35.5302	BF	37.4404	BF	38.4223	BF	BF	BF	BF	BF	BF	37.5411	36.8849	BF	38.611	BF	BF	BF	36.766	BF	38.1751	37.5105	39.2039	BF	37.7688	BF	37.4256	BF	BF	BF	BF	BF	BF	BF	BF	BF	37.0214	37.6081	38.1325	38.2009	BF	BF	39.136
hsa-miR-206	38.2304	37.476	BF	BF	BF	BF	37.9481	BF	BF	38.0956	37.3301	38.7015	38.1786	BF	BF	BF	37.6088	39.8665	BF	BF	BF	38.9356	BF	37.9291	39.5809	BF	BF	37.9146	BF	BF	37.2422	BF	BF	39.4935	BF	38.9961	37.4773	BF	BF	BF	BF	38.0261	BF	BF	37.1666	38.9423	BF	BF	BF
hsa-miR-30a-3p	BF	BF	BF	37.9885	BF	BF	37.5343	BF	BF	BF	36.4123	38.21	38.2612	BF	37.6612	BF	BF	38.3962	BF	BF	BF	37.5039	BF	37.6383	BF	BF	38.1685	38.9688	BF	BF	BF	BF	BF	BF	36.8744	BF	BF	BF	37.8983	37.0249	BF	38.4649	36.7145	BF	38.4131	37.5896	BF	BF	BF
hsa-miR-708-3p	BF	BF	38.1814	37.1821	BF	BF	BF	BF	38.7908	38.0347	39.1334	37.7784	BF	35.8488	BF	BF	BF	37.6184	36.4906	BF	36.2611	BF	38.2413	36.7896	38.4864	BF	35.7855	39.1265	BF	37.0431	38.062	BF	38.1439	BF	38.0721	BF	BF	BF	BF	36.6354	BF	BF	BF	36.9579	BF	38.265	37.4092	BF	BF
hsa-miR-95-3p	BF	BF	36.2025	37.96	BF	BF	34.9704	36.4772	BF	BF	BF	37.1618	BF	BF	36.9991	BF	BF	36.444	BF	36.2318	BF	BF	36.7475	BF	BF	34.3963	BF	BF	BF	BF	37.4859	BF	BF	BF	BF	BF	36.8457	BF	BF	BF	BF	36.3716	BF	36.3548	BF	BF	BF	BF	BF
hsa-miR-376b-3p	37.2348	BF	BF	BF	37.0454	37.2452	BF	36.5369	BF	BF	BF	38.3001	37.2601	BF	BF	BF	37.3745	37.1641	37.5543	BF	BF	BF	BF	37.4344	37.1668	38.0479	BF	38.7846	BF	BF	38.5458	38.0884	BF	BF	BF	BF	35.7939	BF	BF	37.3295	37.0276	36.9371	BF	37.1001	BF	BF	BF	34.8574	BF
hsa-miR-486-3p	39.1738	36.3104	BF	BF	36.9	BF	38.7483	36.7715	37.7917	BF	BF	38.3063	BF	BF	BF	BF	BF	BF	BF	37.5063	37.8033	BF	BF	BF	38.0614	BF	35.7188	BF	BF	BF	BF	37.088	BF	38.7418	37.9415	37.4514	36.2379	BF	38.5817	BF	BF	BF	BF	BF	BF	37.627	BF	36.7331	BF
hsa-miR-183-5p	BF	BF	BF	37.7678	37.3741	37.6889	38.3133	BF	BF	BF	37.1233	38.3951	BF	36.7261	37.9845	BF	BF	BF	BF	BF	37.077	36.4077	36.8495	BF	BF	37.497	35.7822	BF	BF	BF	BF	BF	BF	39.5444	36.5182	37.392	35.2657	BF	36.3572	BF	BF	BF	38.0732	BF	BF	36.4281	37.4366	35.8111	BF
hsa-miR-432-5p	BF	BF	36.8722	BF	37.6563	BF	39.4655	BF	BF	BF	BF	BF	BF	BF	BF	BF	36.8399	BF	BF	BF	BF	38.0251	BF	BF	BF	BF	BF	39.6305	BF	BF	36.7928	BF	BF	BF	BF	BF	36.4848	BF	BF	37.8456	BF	37.1525	38.5028	37.265	37.5747	BF	BF	36.7319	BF
hsa-miR-485-3p	39.8291	BF	39.5765	BF	BF	BF	35.6998	BF	36.8143	36.871	BF	BF	BF	BF	BF	BF	36.7163	BF	BF	BF	35.0584	BF	BF	BF	BF	BF	35.6726	BF	39.298	35.0752	35.848	BF	35.8062	BF	BF	38.2122	BF	BF	BF	36.6715	BF	35.465	BF	34.6756	BF	BF	BF	36.5088	BF
hsa-miR-487b-3p	BF	BF	BF	BF	36.8656	39.0036	37.2456	BF	BF	BF	38.5751	39.5296	38.0541	BF	BF	BF	38.2749	37.2435	BF	BF	37.2337	BF	37.1127	BF	BF	BF	BF	BF	38.534	BF	38.2098	37.8097	BF	BF	BF	BF	BF	BF	40.1483	38.0112	37.341	36.544	36.1426	37.1539	BF	BF	38.0081	35.4819	BF
hsa-miR-628-3p	BF	BF	BF	BF	36.7069	BF	BF	BF	37.805	BF	BF	BF	37.7235	BF	BF	BF	36.1756	35.9118	38.699	36.3889	37.9497	BF	36.6333	BF	37.0709	BF	BF	BF	BF	36.7195	BF	BF	BF	35.8737	BF	BF	BF	BF	BF	BF	BF	38.3105	BF	BF	BF	36.5151	37.5248	36.1907	37.3937
hsa-miR-935	35.7937	BF	BF	35.767	BF	36.2407	BF	BF	37.4208	BF	35.8151	36.8648	37.0892	BF	BF	BF	BF	BF	BF	BF	37.4708	38.7106	BF	36.4636	BF	BF	39.3361	39.3356	BF	BF	BF	36.7395	38.7842	BF	BF	BF	37.7499	BF	BF	BF	BF	BF	37.9932	35.6589	35.8398	BF	BF	BF	BF
hsa-miR-1	BF	37.6818	BF	BF	35.4869	BF	BF	BF	BF	37.5122	BF	37.2416	BF	BF	BF	BF	BF	38.1212	BF	38.1397	35.9868	BF	36.6356	39.5128	37.5608	BF	37.5434	BF	BF	BF	38.4367	38.347	BF	37.0925	38.3824	BF	37.6465	BF	BF	37.4896	37.3966	38.5084	BF	BF	BF	BF	BF	39.2839	BF
hsa-miR-1249	BF	BF	BF	36.2321	37.3139	BF	BF	BF	BF	BF	BF	BF	BF	39.0921	BF	BF	BF	37.4513	37.6191	36.8052	BF	BF	37.3101	BF	BF	39.0962	36.833	BF	BF	37.4485	BF	39.1732	37.5909	BF	37.7368	BF	37.7256	37.8899	37.446	BF	BF	36.6926	37.0923	BF	37.6751	BF	39.3221	37.6323	BF
hsa-miR-1908-5p	BF	36.5389	BF	BF	36.2604	36.5142	37.2009	BF	BF	BF	BF	BF	BF	BF	BF	37.0857	BF	BF	36.9293	38.163	37.675	37.0125	BF	BF	BF	38.6673	BF	36.4838	BF	BF	BF	BF	BF	36.3824	BF	BF	36.8306	BF	37.9313	36.3403	BF	36.693	BF	BF	BF	BF	BF	35.9254	BF
hsa-miR-337-5p	BF	38.2229	BF	38.1076	37.3151	38.5114	BF	38.084	BF	38.6643	BF	BF	BF	BF	BF	BF	38.74	39.2127	BF	37.9871	BF	38.4781	BF	36.8827	36.513	BF	37.0669	BF	BF	38.9392	BF	BF	38.4533	BF	BF	BF	BF	BF	BF	BF	38.236	BF	38.4749	BF	36.882	BF	BF	37.0187	BF
hsa-miR-340-3p	BF	36.1966	BF	BF	37.738	BF	37.0053	BF	BF	BF	BF	36.9936	BF	BF	BF	BF	BF	BF	35.0406	BF	37.4302	BF	BF	BF	BF	37.4098	38.2322	36.2295	BF	BF	BF	37.0619	BF	36.9022	35.9526	BF	36.1942	BF	BF	BF	BF	36.9548	37.1938	BF	36.8453	BF	BF	35.6519	BF
hsa-miR-17-3p	BF	BF	BF	BF	BF	BF	36.4943	36.3067	38.0299	BF	BF	BF	36.3768	BF	BF	BF	BF	35.6474	38.7186	BF	36.3333	36.3803	BF	36.3095	BF	38.6503	BF	BF	BF	BF	BF	BF	BF	BF	BF	BF	36.9933	36.1239	BF	35.3888	BF	BF	BF	BF	BF	BF	36.4489	34.7186	36.135
hsa-miR-196b-5p	BF	37.3732	BF	BF	BF	BF	BF	BF	BF	BF	36.8935	BF	BF	BF	BF	BF	BF	38.9919	37.8174	36.983	37.5883	BF	BF	BF	37.9819	37.1702	37.0728	BF	BF	BF	BF	36.4267	BF	BF	38.0578	BF	BF	BF	37.1053	BF	BF	BF	37.0363	38.2515	BF	BF	BF	37.8938	37.0065
hsa-miR-548j-5p	BF	BF	BF	BF	36.6966	37.241	37.0589	BF	BF	BF	BF	36.5385	BF	36.8278	BF	36.5677	BF	BF	BF	BF	36.3872	BF	BF	37.4446	BF	BF	BF	36.8042	BF	BF	36.5657	BF	BF	36.3412	BF	BF	37.077	BF	BF	36.6524	36.8198	36.4145	36.305	36.8953	BF	BF	36.6006	36.7688	BF
hsa-miR-10b-3p	BF	BF	39.2713	BF	36.9376	BF	BF	BF	BF	37.4627	BF	36.696	37.8201	BF	36.5484	BF	BF	BF	BF	BF	38.9528	37.6817	BF	37.7296	BF	BF	38.9931	BF	BF	38.0421	BF	BF	BF	BF	BF	37.5727	BF	BF	BF	BF	BF	BF	38.3774	BF	BF	37.7539	BF	BF	BF
hsa-miR-133a-3p	BF	38.0523	BF	37.5635	36.1728	BF	BF	38.0203	37.9218	BF	37.3655	BF	BF	BF	BF	BF	BF	37.634	BF	BF	BF	BF	BF	BF	BF	BF	BF	BF	BF	38.3119	BF	36.9919	BF	37.4788	37.4747	37.5663	BF	BF	BF	35.1304	BF	37.6091	BF	BF	BF	36.9686	BF	37.7248	BF
hsa-miR-145-3p	BF	BF	BF	BF	BF	BF	36.4306	BF	38.9681	37.0594	BF	BF	BF	BF	BF	BF	BF	BF	36.6423	36.8594	35.7682	BF	37.9388	37.4024	BF	BF	BF	38.1262	BF	36.8024	36.2626	38.0204	BF	BF	37.1079	38.3764	BF	BF	38.8327	37.6172	BF	37.0637	BF	BF	37.8533	BF	BF	BF	BF
hsa-miR-188-5p	38.5998	BF	38.9707	37.2139	36.076	BF	BF	BF	36.8597	BF	36.3001	BF	BF	BF	BF	BF	38.1996	BF	37.991	37.3243	BF	BF	BF	BF	36.2872	BF	37.4293	BF	BF	BF	BF	36.7493	BF	BF	38.0141	BF	BF	BF	BF	37.4391	BF	BF	BF	BF	BF	37.7201	BF	BF	36.7555
hsa-miR-18a-3p	37.8267	BF	BF	BF	BF	BF	37.0194	38.0112	BF	BF	BF	BF	BF	BF	BF	BF	BF	37.1238	BF	38.2068	36.9702	BF	BF	39.067	BF	BF	BF	BF	BF	BF	BF	BF	BF	36.8481	BF	BF	35.2212	BF	37.1012	BF	39.7437	38.3862	BF	BF	BF	37.2877	BF	BF	37.2417
hsa-miR-483-3p	38.1761	BF	BF	BF	38	BF	BF	38.4825	BF	40.3031	37.492	37.8193	BF	38.0578	37.2804	BF	BF	37.1476	BF	BF	36.8551	BF	BF	BF	36.6785	37.3241	BF	BF	BF	BF	BF	37.5488	BF	BF	BF	BF	37.3067	BF	BF	37.515	BF	38.1016	BF	BF	BF	BF	BF	BF	BF
hsa-miR-496	BF	BF	37.6008	BF	BF	35.6201	BF	37.5688	BF	BF	BF	37.1137	BF	BF	BF	37.0316	BF	BF	36.0502	BF	35.5656	BF	BF	BF	BF	BF	38.6729	BF	36.3836	BF	BF	BF	BF	39.2855	BF	39.6455	35.9742	BF	36.6231	BF	BF	BF	BF	36.1607	36.7599	BF	BF	BF	BF
hsa-miR-654-3p	BF	BF	BF	BF	BF	36.5144	38.6739	BF	BF	BF	38.5763	BF	37.8869	38.7945	BF	BF	BF	BF	BF	38.911	BF	38.2457	BF	37.5903	BF	37.1615	BF	BF	BF	36.1769	BF	BF	BF	BF	BF	BF	37.7718	BF	BF	36.3387	36.8822	BF	37.8259	BF	37.9368	BF	BF	35.4087	BF
hsa-miR-135a-5p	BF	BF	BF	37.1334	38.115	BF	BF	BF	BF	BF	BF	BF	BF	BF	37.9892	BF	BF	38.5055	BF	BF	BF	BF	39.1868	BF	BF	36.9928	BF	BF	BF	37.9799	BF	37.1512	BF	BF	BF	37.6996	BF	BF	BF	BF	BF	38.1895	BF	BF	37.442	BF	BF	38.542	38.2965
hsa-miR-1537-3p	36.8297	37.4646	BF	BF	37.2563	BF	BF	36.0059	BF	35.8513	BF	BF	BF	BF	BF	BF	BF	BF	BF	BF	BF	BF	39.1352	35.9913	35.7518	BF	BF	BF	BF	BF	36.5075	BF	BF	BF	BF	38.9971	36.5056	36.3574	BF	35.508	37.6355	36.2506	BF	37.3344	BF	BF	36.6686	BF	BF
hsa-miR-20a-3p	BF	36.2871	BF	BF	35.2749	BF	BF	35.2408	BF	BF	BF	BF	BF	BF	BF	BF	BF	BF	BF	BF	34.6938	BF	BF	36.1721	BF	BF	36.1494	BF	BF	35.9763	37.9243	BF	BF	BF	36.5244	36.1152	BF	BF	BF	BF	BF	36.6861	BF	36.093	BF	BF	38.8473	35.4881	BF
hsa-miR-328-3p	36.174	BF	BF	36.4388	BF	36.8466	BF	BF	BF	BF	BF	BF	36.0889	BF	BF	35.956	BF	BF	BF	BF	BF	BF	BF	35.7853	BF	BF	BF	BF	BF	BF	BF	BF	BF	BF	BF	BF	BF	BF	BF	34.2451	BF	BF	BF	34.1757	35.1526	BF	BF	32.3605	BF
hsa-miR-509-3p	BF	BF	BF	BF	34.3024	BF	BF	34.2424	BF	34.0456	BF	BF	BF	BF	BF	BF	BF	33.8458	BF	33.822	BF	BF	33.9045	BF	BF	BF	BF	BF	BF	BF	BF	BF	BF	34.1443	BF	34.3522	BF	BF	BF	BF	BF	BF	BF	33.9266	33.8151	BF	BF	BF	BF
hsa-miR-582-5p	BF	35.7404	BF	BF	BF	BF	36.5236	BF	BF	BF	36.8456	36.7836	36.9613	BF	BF	BF	36.7788	BF	38.1537	BF	BF	BF	BF	BF	36.8264	BF	BF	BF	BF	36.6218	BF	BF	BF	36.7093	BF	36.7609	36.8319	BF	BF	BF	BF	BF	36.2021	BF	BF	BF	BF	35.9998	BF
hsa-miR-337-3p	BF	37.4785	38.4291	BF	35.2665	37.597	BF	37.2948	36.6391	37.4908	38.5455	BF	BF	BF	BF	BF	BF	BF	BF	BF	39.0718	BF	BF	36.7947	36.4481	BF	BF	BF	BF	BF	BF	BF	35.8711	BF	BF	BF	35.72	BF	BF	37.0834	36.8336	BF	37.2554	37.6624	BF	BF	38.4227	36.0117	BF
hsa-miR-624-5p	37.9824	37.44	BF	37.9448	BF	BF	BF	38.9489	BF	BF	BF	BF	BF	36.7102	BF	37.2542	BF	36.7672	BF	BF	36.4034	36.6179	BF	BF	37.207	BF	BF	BF	BF	37.6181	BF	BF	36.7143	BF	BF	BF	37.1145	37.7533	36.102	BF	BF	BF	BF	37.3232	BF	BF	38.1561	37.3871	BF
hsa-let-7f-1-3p	BF	BF	BF	BF	BF	BF	BF	37.5037	BF	BF	36.6017	BF	BF	BF	BF	BF	37.6912	35.852	37.1334	BF	BF	BF	BF	BF	37.3397	BF	BF	BF	BF	BF	BF	37.4986	37.0094	BF	BF	BF	35.4302	36.6701	37.1069	35.6226	36.3459	36.9422	BF	BF	BF	36.8437	BF	35.0471	BF
hsa-miR-26b-3p	37.8853	BF	BF	BF	36.2219	BF	BF	BF	37.5404	BF	BF	BF	BF	BF	BF	BF	BF	BF	37.1903	38.0957	BF	38.55	BF	BF	BF	BF	BF	38.454	BF	BF	37.1141	36.9765	BF	BF	BF	BF	36.7565	BF	36.3176	BF	BF	36.4564	BF	BF	BF	37.502	BF	35.573	BF
hsa-miR-329-3p	BF	BF	BF	BF	34.326	BF	BF	BF	BF	BF	BF	BF	BF	BF	BF	BF	BF	BF	34.5716	BF	BF	BF	BF	BF	34.5867	BF	BF	BF	BF	BF	BF	BF	BF	34.5657	BF	BF	BF	BF	BF	34.7913	BF	BF	34.9104	BF	BF	BF	BF	35.0841	BF
hsa-miR-412-3p	37.0696	BF	BF	BF	BF	BF	37.5735	BF	BF	BF	BF	BF	BF	BF	BF	BF	BF	BF	BF	BF	39.0772	36.7666	39.6716	37.5535	BF	BF	BF	BF	39.4994	BF	BF	BF	38.926	BF	BF	BF	38.4929	BF	BF	BF	BF	BF	37.4746	BF	37.1052	BF	BF	38.3611	BF
hsa-miR-576-5p	36.6854	35.9122	BF	BF	34.4573	BF	37.6703	BF	BF	BF	BF	37.3119	BF	BF	BF	BF	BF	37.322	BF	36.9591	37.2972	36.3028	BF	BF	BF	BF	36.3269	BF	BF	BF	BF	BF	37.1006	BF	BF	BF	BF	BF	36.4002	38.2704	39.061	BF	BF	BF	BF	BF	36.4208	36.0862	36.8059
hsa-miR-662	39.3631	BF	36.9074	BF	BF	BF	BF	BF	BF	BF	BF	36.4736	BF	BF	BF	BF	37.5592	39.5907	BF	BF	BF	BF	38.5097	BF	BF	BF	38.123	BF	BF	BF	BF	37.3657	BF	BF	38.4588	38.9879	BF	38.1588	BF	BF	BF	BF	BF	37.9901	34.9435	37.3166	BF	BF	BF
hsa-miR-1183	36.9695	BF	BF	BF	36.2203	BF	BF	BF	BF	36.0314	36.8858	BF	BF	36.2819	BF	BF	BF	BF	BF	BF	35.8166	36.7742	BF	BF	BF	BF	BF	36.7123	BF	BF	BF	BF	BF	BF	36.5447	BF	BF	BF	BF	36.2169	36.6976	BF	BF	BF	36.4697	36.9252	BF	BF	BF
hsa-miR-598-3p	33.9361	BF	BF	BF	BF	33.4582	BF	BF	BF	BF	BF	34.5803	33.7809	BF	BF	BF	BF	BF	BF	BF	BF	BF	BF	BF	BF	BF	BF	BF	BF	BF	BF	BF	BF	BF	BF	BF	BF	BF	BF	BF	BF	BF	BF	BF	BF	BF	BF	BF	BF
hsa-miR-760	BF	BF	BF	BF	BF	BF	BF	36.7609	BF	BF	BF	34.9166	BF	BF	BF	35.8605	BF	BF	35.8019	BF	BF	BF	BF	BF	BF	BF	BF	BF	BF	37.2423	36.2163	BF	35.3506	BF	BF	BF	BF	BF	BF	35.7792	BF	37.4787	36.8316	BF	BF	35.8768	36.1289	BF	37.3577
hsa-miR-1184	BF	BF	36.8142	38.257	BF	BF	BF	BF	37.5028	37.9413	38.1182	BF	BF	BF	BF	BF	BF	BF	BF	37.9747	37.4843	BF	BF	BF	36.8678	BF	BF	37.3446	BF	BF	BF	BF	BF	37.5811	BF	BF	BF	BF	36.5731	36.9149	BF	37.2743	BF	36.6682	BF	BF	BF	38.1677	BF
hsa-miR-1207-5p	BF	BF	BF	36.4889	BF	BF	39.2433	BF	BF	BF	BF	BF	37.9915	BF	BF	BF	BF	BF	36.5922	BF	BF	38.4654	BF	36.8548	BF	BF	36.513	BF	BF	37.6449	BF	36.5856	BF	BF	37.5089	BF	35.8406	BF	36.4636	35.8115	37.1007	BF	BF	BF	36.2964	BF	BF	BF	BF
hsa-miR-130b-5p	38.5761	BF	BF	36.312	36.4778	BF	BF	BF	BF	BF	BF	38.0806	BF	BF	BF	BF	BF	BF	BF	BF	38.5372	BF	36.1245	BF	37.8299	BF	38.1364	BF	BF	37.6753	BF	36.468	BF	36.8742	BF	BF	BF	BF	BF	BF	BF	38.1575	BF	BF	BF	BF	BF	36.6732	BF
hsa-miR-1471	BF	BF	BF	BF	36.5949	BF	BF	BF	BF	BF	36.6834	BF	37.1349	BF	36.6827	BF	36.6176	BF	36.8933	BF	37.4261	BF	BF	BF	36.8314	BF	36.9533	BF	37.0293	BF	36.917	BF	BF	BF	BF	BF	37.1679	BF	BF	BF	37.4193	BF	36.6404	BF	BF	BF	BF	BF	BF
hsa-miR-31-5p	36.9642	BF	BF	36.4266	BF	BF	BF	BF	BF	BF	BF	BF	BF	BF	BF	BF	36.907	BF	BF	BF	BF	BF	BF	BF	37.2501	BF	BF	BF	37.235	BF	BF	BF	39.209	BF	BF	37.2768	BF	37.6215	BF	BF	BF	BF	BF	35.9902	37.8126	36.8922	BF	BF	BF
hsa-miR-361-3p	BF	BF	BF	BF	36.3393	BF	36.0877	BF	BF	BF	BF	38.5764	BF	BF	BF	BF	BF	BF	BF	36.1641	BF	BF	36.2167	BF	BF	38.1023	BF	BF	BF	BF	BF	BF	BF	BF	BF	BF	BF	BF	BF	36.4535	35.517	BF	BF	37.0792	BF	35.9486	BF	37.0499	BF
hsa-miR-380-5p	BF	BF	BF	37.5032	BF	BF	37.6815	BF	BF	BF	BF	BF	BF	BF	BF	BF	BF	35.5381	37.9478	BF	37.7073	36.4336	37.7972	BF	38.7092	BF	BF	BF	BF	BF	BF	BF	BF	BF	38.7815	BF	BF	BF	BF	38.0919	BF	39.0351	36.7262	38.7247	BF	BF	BF	BF	BF
hsa-miR-542-5p	BF	36.0759	BF	BF	BF	BF	BF	BF	BF	BF	36.2529	BF	BF	BF	BF	BF	36.1954	BF	BF	BF	BF	34.8838	BF	36.0727	BF	BF	BF	36.6816	BF	BF	BF	BF	BF	35.8011	BF	35.6269	BF	BF	BF	36.0497	37.2393	36.0065	BF	BF	BF	36.7447	35.0372	BF	BF
hsa-miR-550a-3p	BF	BF	BF	BF	36.2069	BF	37.2482	BF	BF	BF	BF	BF	BF	BF	BF	BF	BF	37.9976	38.5628	37.9758	36.7075	BF	37.9515	BF	BF	BF	36.5646	BF	BF	37.3469	BF	BF	BF	BF	BF	37.6623	36.54	BF	37.3812	36.3238	BF	BF	BF	BF	BF	BF	BF	37.655	38.1514
hsa-miR-551b-3p	37.3727	37.7026	BF	BF	BF	BF	BF	BF	BF	BF	BF	BF	36.8833	BF	BF	36.9872	BF	36.7784	BF	36.8702	BF	36.4599	BF	36.4695	37.5145	BF	BF	BF	BF	BF	BF	BF	36.3151	BF	BF	BF	BF	35.549	36.6418	BF	BF	BF	36.8051	BF	BF	BF	BF	36.7924	BF
hsa-miR-208a-3p	38.7145	BF	BF	BF	BF	BF	BF	BF	38.0612	37.0686	BF	BF	BF	BF	BF	37.8131	BF	BF	37.8889	BF	BF	BF	38.4506	37.1306	37.3207	BF	BF	BF	39.67	BF	BF	38.4179	BF	38.7171	BF	38.5574	37.3821	BF	BF	37.9606	BF	BF	BF	BF	BF	BF	37.1319	BF	BF
hsa-miR-221-5p	BF	BF	BF	BF	BF	39.2589	BF	BF	BF	BF	BF	BF	37.8095	36.6678	38.8355	BF	BF	37.669	BF	BF	BF	36.1381	36.5312	BF	39.1132	BF	38.6266	36.8929	BF	BF	BF	BF	BF	38.955	BF	BF	37.5276	35.6959	BF	BF	BF	BF	BF	BF	BF	BF	BF	39.0237	39.1244
hsa-miR-136-3p	BF	35.2308	BF	BF	35.7395	BF	BF	BF	35.218	BF	BF	35.944	BF	BF	BF	35.8502	BF	BF	36.0047	36.0061	BF	BF	BF	35.8984	36.9471	BF	36.2577	BF	BF	36.3307	BF	BF	36.2201	BF	BF	BF	BF	BF	BF	36.2283	35.1999	BF	36.1575	35.9243	BF	BF	BF	34.1947	BF
hsa-miR-200b-3p	BF	BF	36.8155	BF	36.9192	BF	BF	36.5137	BF	36.9806	BF	38.7216	BF	BF	BF	BF	BF	BF	BF	37.187	BF	BF	BF	BF	BF	36.8068	BF	BF	BF	BF	BF	BF	BF	BF	37.5257	BF	BF	BF	36.8653	35.2364	BF	37.0043	BF	BF	BF	BF	BF	36.4511	BF
hsa-miR-224-5p	BF	37.3666	37.5654	BF	BF	BF	BF	BF	37.0109	BF	37.4571	BF	37.5203	BF	BF	BF	BF	38.9025	BF	BF	37.8346	37.3999	BF	BF	BF	BF	38.0859	BF	BF	BF	BF	BF	37.5951	37.5527	BF	BF	36.0064	BF	BF	36.9267	BF	BF	BF	BF	BF	BF	BF	36.4798	BF
hsa-miR-342-5p	BF	36.0802	BF	BF	BF	BF	BF	BF	BF	BF	37.9238	BF	BF	BF	BF	BF	BF	38.7088	36.7224	BF	BF	36.7278	BF	BF	BF	BF	37.0178	BF	BF	BF	BF	BF	BF	BF	BF	BF	36.036	BF	BF	BF	BF	BF	36.7469	BF	36.9147	BF	BF	BF	BF
hsa-miR-379-5p	BF	36.2221	BF	BF	34.8078	BF	BF	39.5654	BF	39.5541	BF	BF	39.3251	BF	BF	BF	BF	BF	BF	BF	BF	BF	BF	BF	35.2931	BF	BF	37.2312	BF	39.6321	BF	BF	BF	BF	BF	BF	36.6053	BF	BF	36.7292	36.0065	38.9298	BF	BF	BF	BF	BF	35.4374	BF
hsa-miR-500a-5p	BF	37.2905	BF	38.8055	BF	BF	39.6571	BF	BF	BF	39.3634	BF	BF	35.9522	BF	BF	BF	BF	BF	37.8509	BF	BF	BF	BF	BF	BF	BF	BF	BF	37.2449	BF	BF	36.9373	35.8644	36.8868	36.1535	35.3085	37.1596	35.8313	36.3377	BF	BF	BF	37.7265	BF	BF	BF	BF	36.8516
hsa-miR-518f-5p	BF	BF	BF	BF	BF	BF	BF	BF	36.6432	BF	BF	BF	37.6974	BF	BF	BF	BF	BF	36.6612	36.401	BF	37.4917	BF	BF	BF	BF	BF	BF	BF	BF	BF	BF	BF	BF	36.6802	BF	BF	BF	37.7832	BF	37.3117	37.6757	BF	BF	37.0482	BF	BF	BF	BF
hsa-let-7i-3p	BF	BF	BF	37.5378	BF	BF	36.9515	BF	BF	BF	BF	37.151	37.4977	BF	BF	BF	BF	BF	BF	BF	BF	BF	BF	BF	BF	36.2711	37.435	38.9006	BF	36.7571	BF	BF	38.6167	BF	37.0655	BF	BF	BF	37.1975	37.0455	BF	37.3173	BF	BF	BF	37.3479	BF	38.8739	BF
hsa-miR-382-3p	BF	37.7438	BF	BF	BF	36.6407	BF	BF	BF	BF	BF	BF	BF	BF	35.7533	BF	BF	BF	BF	BF	BF	36.4718	BF	38.6027	36.1838	BF	BF	BF	BF	BF	35.8243	BF	BF	BF	BF	BF	36.6627	35.9066	36.3649	37.9279	BF	BF	BF	BF	36.3501	BF	BF	BF	BF
hsa-miR-551a	BF	36.2356	BF	BF	38.8083	BF	35.8978	BF	BF	BF	BF	36.3799	BF	BF	BF	BF	BF	BF	BF	36.4155	BF	BF	BF	BF	35.4373	BF	BF	BF	BF	BF	36.3601	BF	BF	BF	BF	BF	BF	BF	35.6399	37.3394	BF	BF	36.2178	BF	BF	36.2468	36.4465	BF	BF
hsa-miR-605-5p	BF	BF	BF	BF	BF	BF	BF	BF	BF	BF	BF	BF	BF	BF	BF	BF	BF	BF	BF	37.3912	BF	BF	BF	BF	BF	35.9145	BF	36.0342	BF	36.0218	BF	BF	BF	BF	BF	BF	BF	37.6304	BF	34.3548	BF	35.5234	BF	35.4262	BF	36.2712	BF	BF	BF
hsa-miR-92b-3p	BF	BF	BF	BF	BF	BF	BF	BF	38.2364	BF	38.075	BF	BF	BF	BF	BF	BF	BF	BF	38.9466	37.3796	BF	36.9813	BF	BF	BF	37.4657	BF	BF	BF	37.0144	BF	BF	38.3153	BF	BF	37.9531	BF	36.6878	37.1981	BF	37.3397	BF	BF	37.7082	BF	BF	BF	BF
hsa-miR-450a-5p	BF	36.6049	36.9224	BF	37.0032	BF	36.8546	BF	BF	BF	BF	BF	BF	BF	BF	BF	36.6691	BF	BF	BF	BF	BF	BF	BF	36.7518	36.8227	BF	BF	BF	BF	36.9179	BF	BF	BF	BF	BF	36.9965	36.2178	BF	35.7619	37.2072	BF	36.4597	BF	BF	36.2166	36.8607	BF	BF
hsa-miR-302e	BF	37.8679	BF	37.3495	BF	37.7935	BF	BF	BF	37.6406	BF	36.4703	BF	BF	BF	38.4929	BF	BF	BF	BF	BF	37.8193	BF	35.821	BF	BF	BF	BF	BF	BF	BF	37.9359	39.6523	BF	BF	BF	BF	BF	37.9696	BF	BF	38.883	BF	BF	BF	BF	BF	BF	BF
hsa-miR-377-3p	BF	BF	BF	BF	BF	38.0262	BF	37.4463	38.6282	BF	BF	BF	37.0429	BF	BF	BF	BF	BF	BF	BF	BF	BF	BF	37.6348	BF	BF	BF	BF	BF	BF	BF	BF	38.9342	BF	BF	BF	BF	BF	BF	BF	BF	39.5849	37.3765	37.6134	BF	38.0337	BF	36.798	BF
hsa-miR-499a-5p	BF	35.9835	BF	BF	36.4804	BF	BF	36.3017	BF	BF	BF	BF	BF	BF	BF	BF	36.0525	36.5315	BF	BF	BF	36.0953	BF	36.1441	36.1896	BF	BF	BF	BF	BF	BF	BF	BF	BF	BF	BF	BF	39.5437	BF	36.946	BF	BF	BF	BF	36.1125	BF	BF	36.7201	BF
hsa-miR-141-3p	BF	BF	BF	BF	BF	39.3275	BF	BF	BF	BF	BF	37.6341	BF	BF	BF	BF	BF	BF	BF	BF	BF	BF	BF	BF	BF	BF	BF	BF	BF	36.8909	BF	BF	36.9467	BF	BF	36.9092	BF	BF	BF	37.1467	BF	BF	BF	36.8106	36.2647	36.8793	BF	36.5345	BF
hsa-miR-219a-5p	BF	BF	BF	BF	36.737	BF	BF	BF	BF	BF	BF	BF	BF	39.7088	BF	BF	BF	BF	36.8909	BF	BF	BF	BF	BF	BF	BF	37.2839	BF	BF	BF	BF	BF	BF	BF	BF	BF	37.5176	36.9207	BF	39.428	BF	BF	37.1282	BF	BF	BF	BF	37.0077	BF
hsa-miR-411-5p	BF	BF	BF	BF	37.5903	BF	BF	BF	BF	BF	BF	BF	BF	BF	BF	BF	BF	BF	BF	BF	BF	36.2587	36.0408	37.6687	BF	BF	36.8484	BF	BF	BF	36.4171	BF	BF	BF	BF	BF	BF	BF	BF	36.8472	BF	36.8633	36.9703	36.482	BF	BF	BF	35.5431	BF
hsa-miR-545-3p	BF	BF	BF	BF	BF	BF	35.8529	BF	BF	BF	BF	BF	BF	BF	BF	36.3753	BF	BF	BF	BF	BF	36.092	36.2323	BF	BF	BF	BF	BF	BF	36.2372	BF	BF	BF	BF	BF	BF	BF	BF	BF	BF	BF	BF	BF	BF	35.9383	BF	BF	BF	BF
hsa-miR-769-5p	BF	BF	38.435	BF	36.3635	BF	BF	38.554	BF	BF	BF	BF	36.8497	BF	BF	BF	BF	36.3562	36.3562	35.4893	36.3026	BF	BF	BF	BF	BF	BF	BF	BF	BF	BF	BF	BF	BF	BF	36.1974	36.3647	BF	BF	BF	BF	BF	BF	BF	BF	BF	BF	BF	BF
hsa-miR-29a-5p	BF	BF	BF	BF	BF	BF	BF	36.434	BF	36.208	36.6171	BF	BF	BF	BF	BF	BF	BF	BF	BF	BF	BF	BF	BF	36.2399	36.3743	36.6532	BF	BF	BF	BF	BF	36.214	BF	BF	BF	BF	BF	36.2564	BF	BF	BF	BF	35.1784	BF	BF	36.3725	BF	BF
hsa-miR-323a-3p	BF	36.1532	BF	38.193	34.941	BF	BF	BF	BF	BF	BF	BF	BF	BF	BF	BF	BF	BF	BF	BF	BF	38.1368	BF	BF	37.4336	37.9403	BF	BF	BF	39.5965	BF	BF	BF	BF	BF	BF	BF	BF	BF	BF	BF	BF	37.655	BF	BF	BF	BF	37.1602	BF
hsa-miR-1271-5p	BF	BF	BF	38.5864	BF	BF	BF	BF	BF	BF	BF	BF	BF	BF	BF	BF	BF	BF	BF	BF	38.7485	BF	BF	BF	BF	BF	BF	BF	BF	BF	BF	BF	BF	BF	BF	BF	38.0596	BF	BF	37.6436	BF	BF	37.7059	38.4453	BF	38.2312	BF	38.1076	BF
hsa-miR-29b-2-5p	36.9459	36.9548	BF	BF	36.5215	BF	BF	BF	BF	BF	BF	BF	35.6424	BF	BF	BF	BF	BF	BF	BF	BF	BF	BF	BF	BF	BF	BF	BF	BF	36.4431	BF	36.9587	BF	36.5126	BF	BF	BF	36.7993	BF	BF	BF	BF	BF	BF	BF	BF	BF	37.6296	BF
hsa-miR-433-3p	38.321	BF	BF	BF	37.4931	BF	BF	38.4366	BF	BF	BF	39.2193	37.8826	38.3795	BF	BF	BF	BF	BF	BF	BF	BF	BF	BF	BF	BF	BF	BF	BF	BF	BF	BF	BF	BF	BF	BF	BF	BF	BF	39.7302	BF	38.2006	38.5219	BF	BF	38.5826	BF	36.8286	BF
hsa-miR-548e-3p	37.1193	BF	BF	39.3389	BF	36.8525	BF	38.3998	BF	BF	BF	BF	37.2938	BF	BF	BF	36.9161	BF	BF	BF	BF	BF	BF	BF	BF	BF	BF	BF	BF	BF	BF	BF	BF	BF	BF	BF	BF	BF	BF	BF	BF	BF	BF	BF	35.6019	BF	BF	BF	BF
hsa-miR-761	BF	37.8399	BF	BF	BF	36.9904	BF	BF	38.2639	37.8191	BF	BF	36.508	BF	BF	BF	BF	BF	BF	BF	BF	37.3463	BF	BF	BF	BF	36.9446	BF	BF	BF	38.8944	BF	BF	BF	BF	BF	BF	BF	BF	BF	BF	BF	BF	39.2856	36.4023	BF	BF	BF	BF
hsa-miR-30d-3p	BF	36.9542	BF	BF	38.5421	BF	BF	BF	BF	BF	BF	BF	BF	BF	BF	BF	BF	36.5745	BF	BF	BF	37.6856	BF	BF	BF	36.8758	37.9491	36.8306	BF	BF	BF	BF	BF	38.3531	BF	BF	36.9217	BF	BF	BF	BF	BF	BF	BF	BF	38.123	BF	36.6941	BF
hsa-let-7g-3p	BF	BF	BF	BF	36.8957	37.3134	36.9733	BF	BF	BF	BF	BF	BF	BF	BF	BF	BF	BF	BF	BF	BF	38.0969	36.4634	BF	38.8134	BF	36.0106	BF	BF	BF	BF	BF	BF	BF	BF	BF	BF	BF	BF	35.2064	BF	BF	35.399	38.6322	BF	BF	BF	BF	BF
hsa-miR-181d-5p	BF	BF	BF	BF	BF	BF	BF	BF	BF	BF	BF	36.2494	BF	BF	BF	BF	BF	BF	36.2548	BF	BF	BF	BF	BF	BF	BF	BF	BF	BF	BF	BF	BF	BF	BF	BF	BF	BF	BF	BF	38.6887	BF	39.6972	BF	37.9101	38.4721	BF	36.6423	36.207	BF
hsa-miR-548k	BF	BF	BF	BF	BF	BF	38.9188	BF	BF	BF	BF	BF	BF	BF	BF	BF	BF	BF	BF	BF	BF	BF	36.1669	39.1752	39.2834	BF	36.9334	BF	BF	37.1828	BF	36.0222	BF	BF	BF	BF	BF	36.6225	BF	BF	BF	36.2196	BF	BF	BF	BF	BF	BF	BF
hsa-miR-650	37.9875	BF	BF	BF	BF	BF	37.0308	BF	BF	BF	BF	BF	BF	BF	BF	BF	BF	38.7182	BF	BF	BF	37.8725	BF	37.0452	BF	BF	BF	BF	BF	BF	BF	BF	BF	BF	BF	BF	BF	BF	BF	BF	BF	BF	BF	BF	BF	BF	37.4398	BF	BF
hsa-miR-224-3p	BF	BF	BF	BF	36.1607	BF	BF	BF	BF	BF	BF	BF	BF	BF	BF	BF	BF	BF	36.026	BF	BF	BF	BF	BF	35.9939	36.0184	35.936	BF	BF	BF	BF	BF	BF	36.1813	36.3709	BF	BF	BF	BF	36.1719	BF	BF	BF	BF	BF	BF	BF	36.1422	BF
hsa-miR-555	BF	BF	BF	38.5227	BF	38.8568	BF	BF	BF	38.5145	BF	BF	BF	BF	BF	BF	BF	BF	BF	BF	BF	BF	BF	BF	35.7366	BF	BF	BF	38.3592	BF	BF	BF	BF	BF	BF	BF	BF	BF	BF	BF	BF	BF	BF	37.339	39.1539	BF	BF	BF	BF
hsa-miR-589-3p	BF	BF	BF	BF	BF	36.7579	BF	BF	BF	BF	BF	BF	BF	BF	BF	BF	BF	BF	BF	BF	BF	BF	BF	35.9061	36.3203	BF	BF	BF	BF	36.5707	BF	BF	BF	BF	36.7661	BF	36.6643	BF	BF	BF	36.0117	36.317	35.5737	BF	BF	35.8037	35.3608	BF	BF
hsa-miR-1181	BF	BF	BF	BF	BF	39.2621	BF	BF	BF	BF	BF	37.5531	BF	BF	BF	BF	BF	BF	BF	BF	BF	BF	BF	BF	BF	BF	37.0078	36.3337	BF	BF	BF	BF	BF	BF	BF	37.7735	BF	37.9427	BF	BF	BF	34.9355	39.1	BF	38.7841	BF	BF	BF	BF
hsa-miR-16-1-3p	BF	BF	BF	BF	BF	BF	BF	39.2202	BF	BF	BF	BF	BF	BF	BF	BF	BF	BF	BF	BF	BF	BF	BF	BF	BF	BF	BF	BF	BF	BF	BF	BF	BF	36.2427	BF	BF	36.5421	BF	BF	BF	BF	BF	BF	BF	BF	BF	BF	BF	BF
hsa-miR-199b-5p	BF	BF	BF	BF	35.4276	BF	BF	36.9047	BF	BF	BF	BF	BF	BF	BF	BF	BF	BF	BF	BF	BF	BF	38.5312	36.8984	BF	BF	39.4031	BF	BF	36.7077	BF	BF	BF	BF	BF	BF	37.1088	37.9952	BF	BF	BF	BF	BF	BF	BF	BF	BF	35.9841	BF
hsa-miR-200a-3p	BF	BF	BF	BF	BF	BF	36.7885	BF	37.1143	BF	BF	BF	BF	BF	BF	BF	BF	BF	36.4835	BF	BF	BF	BF	BF	BF	BF	BF	BF	BF	37.1126	BF	BF	BF	BF	BF	36.5423	BF	BF	BF	BF	BF	BF	BF	BF	BF	BF	36.6141	36.5018	BF
hsa-miR-301b	BF	BF	BF	BF	BF	BF	BF	BF	BF	BF	BF	BF	BF	BF	BF	BF	BF	BF	BF	38.378	BF	BF	BF	BF	BF	36.7856	BF	BF	BF	BF	BF	BF	BF	BF	BF	BF	BF	BF	BF	BF	BF	BF	37.2542	36.9894	BF	BF	BF	34.8998	BF
hsa-miR-330-3p	BF	BF	BF	BF	BF	BF	BF	BF	BF	BF	37.4507	BF	38.413	BF	BF	BF	BF	BF	BF	BF	BF	BF	BF	BF	BF	BF	BF	BF	BF	BF	BF	BF	35.9472	BF	39.7275	BF	BF	BF	BF	37.0692	BF	36.9532	BF	BF	BF	BF	BF	BF	BF
hsa-miR-501-5p	BF	BF	BF	BF	BF	BF	BF	36.6747	BF	BF	37.0484	BF	BF	BF	BF	BF	BF	BF	BF	36.9168	BF	BF	BF	36.7685	BF	BF	BF	BF	BF	BF	BF	BF	BF	BF	BF	BF	37.0634	BF	BF	BF	35.9462	BF	BF	BF	BF	36.4118	BF	BF	BF
hsa-miR-539-5p	BF	BF	BF	BF	36.6067	BF	36.8779	BF	BF	BF	BF	BF	BF	BF	BF	BF	BF	35.4824	BF	BF	BF	36.695	BF	BF	37.0106	BF	BF	BF	BF	36.3427	BF	BF	BF	BF	BF	BF	35.7494	BF	BF	BF	BF	BF	36.5099	BF	BF	BF	BF	BF	BF
hsa-miR-548b-3p	BF	BF	38.8284	BF	37.4255	BF	BF	BF	38.1537	BF	BF	BF	BF	BF	BF	BF	BF	BF	38.7209	BF	BF	BF	37.9153	37.4132	38.5466	BF	BF	BF	BF	BF	BF	BF	BF	BF	37.6108	BF	BF	BF	BF	BF	BF	BF	38.2097	BF	38.6049	BF	BF	BF	BF
hsa-miR-589-5p	BF	BF	BF	BF	38.655	BF	BF	BF	BF	BF	38.1167	BF	36.4529	BF	BF	BF	BF	BF	BF	37.9493	BF	BF	BF	BF	BF	BF	38.0196	BF	BF	BF	BF	BF	BF	36.2894	BF	BF	BF	BF	BF	BF	BF	BF	BF	BF	BF	37.9729	BF	BF	BF
hsa-miR-188-3p	BF	BF	37.1145	BF	BF	BF	35.8797	BF	BF	35.771	BF	BF	BF	BF	BF	BF	BF	BF	BF	38.1806	BF	BF	BF	BF	BF	38.5466	BF	BF	BF	BF	BF	BF	38.0372	BF	BF	BF	BF	BF	BF	BF	BF	BF	BF	BF	BF	BF	BF	BF	BF
hsa-miR-181c-5p	38.7835	BF	BF	38.2939	BF	BF	BF	36.9627	BF	BF	BF	BF	BF	BF	BF	BF	BF	37.7076	BF	37.5413	BF	BF	BF	BF	BF	BF	BF	BF	BF	BF	BF	37.8213	BF	BF	37.3017	BF	BF	BF	BF	38.0439	BF	BF	BF	37.2471	BF	BF	BF	37.6172	BF
hsa-miR-33b-5p	BF	BF	BF	BF	36.7009	BF	BF	BF	BF	BF	BF	BF	BF	BF	38.1463	BF	BF	36.5258	BF	36.1388	38.6376	BF	BF	BF	BF	BF	BF	BF	BF	BF	BF	BF	37.0223	BF	BF	BF	37.2219	BF	38.1357	39.75	BF	BF	BF	BF	BF	37.5318	BF	BF	BF
hsa-miR-548a-3p	BF	BF	BF	BF	BF	BF	BF	BF	BF	BF	BF	BF	BF	BF	BF	BF	BF	BF	BF	34.9454	35.1377	BF	34.7476	BF	BF	BF	35.2247	35.5609	BF	BF	BF	BF	BF	35.2441	BF	BF	BF	BF	BF	BF	BF	BF	35.6476	BF	BF	BF	BF	35.4101	BF
hsa-miR-651-5p	BF	35.8211	BF	BF	BF	BF	36.3414	BF	BF	BF	BF	BF	BF	BF	BF	BF	BF	BF	35.9864	BF	BF	BF	BF	BF	BF	BF	BF	36.1517	BF	BF	BF	BF	BF	BF	BF	BF	35.6495	BF	38.5788	BF	BF	BF	BF	BF	36.3583	BF	36.6593	BF	BF
hsa-miR-101-5p	BF	BF	BF	BF	BF	BF	BF	BF	BF	39.2918	BF	BF	38.5779	BF	BF	36.2706	BF	BF	BF	BF	BF	BF	BF	37.5316	BF	BF	37.9309	BF	BF	37.8774	BF	BF	BF	BF	BF	BF	36.7699	BF	BF	BF	BF	BF	BF	BF	39.2372	BF	BF	BF	BF
hsa-miR-1247-5p	BF	BF	BF	BF	BF	BF	36.1011	BF	BF	BF	BF	BF	BF	38.1013	37.6515	BF	BF	35.8129	BF	BF	37.006	BF	BF	BF	BF	BF	36.9819	BF	BF	BF	BF	37.591	BF	BF	BF	BF	BF	BF	BF	BF	BF	BF	35.7313	BF	BF	BF	BF	BF	BF
hsa-miR-296-5p	37.0996	BF	BF	BF	BF	BF	BF	BF	BF	BF	BF	BF	BF	BF	BF	BF	BF	BF	36.3289	36.206	BF	BF	BF	BF	BF	36.5078	BF	BF	BF	BF	BF	BF	BF	36.2434	BF	BF	BF	BF	BF	BF	BF	BF	BF	BF	BF	BF	BF	36.4959	37.4653
hsa-miR-493-5p	BF	BF	BF	BF	BF	BF	BF	BF	BF	BF	37.615	BF	BF	BF	BF	38.1446	BF	BF	BF	38.9337	BF	37.9686	BF	BF	BF	BF	37.1174	BF	BF	BF	BF	BF	BF	BF	BF	BF	BF	BF	BF	BF	36.7264	BF	37.8688	BF	BF	36.7979	BF	36.0252	BF
hsa-miR-105-3p	BF	37.0128	BF	36.2932	BF	36.4259	BF	BF	BF	BF	BF	36.0079	36.3617	BF	BF	BF	BF	BF	BF	BF	BF	BF	BF	BF	BF	BF	BF	BF	BF	BF	BF	BF	BF	BF	BF	BF	BF	37.5883	BF	BF	BF	BF	BF	BF	35.0506	BF	BF	BF	BF
hsa-miR-1539	35.2513	BF	BF	35.8678	BF	34.319	BF	BF	BF	BF	BF	35.2229	BF	BF	BF	BF	BF	BF	BF	BF	BF	BF	BF	BF	BF	BF	BF	BF	BF	BF	BF	BF	BF	BF	BF	BF	BF	BF	BF	BF	BF	BF	BF	BF	34.8181	BF	BF	BF	BF
hsa-miR-181c-3p	BF	BF	BF	BF	BF	BF	BF	BF	BF	BF	BF	BF	BF	BF	BF	BF	BF	36.6055	BF	BF	BF	BF	BF	BF	35.4281	BF	BF	BF	BF	35.7405	BF	BF	BF	BF	BF	BF	36.2175	BF	BF	BF	35.6879	BF	BF	BF	BF	BF	BF	35.8109	BF
hsa-miR-424-3p	BF	37.3314	BF	BF	35.532	BF	BF	BF	BF	BF	BF	BF	BF	BF	BF	BF	BF	36.3687	BF	BF	BF	BF	37.4714	36.5774	BF	BF	BF	BF	BF	BF	BF	BF	BF	BF	BF	36.2897	BF	BF	BF	36.8092	BF	BF	BF	BF	BF	BF	36.3123	BF	BF
hsa-miR-765	BF	BF	38.0807	BF	BF	BF	37.5351	BF	BF	BF	BF	BF	36.4477	BF	BF	BF	BF	BF	BF	BF	BF	BF	BF	BF	BF	BF	37.9892	BF	BF	36.2046	BF	39.808	BF	BF	BF	BF	BF	BF	BF	BF	BF	BF	BF	BF	BF	BF	BF	BF	BF
hsa-miR-889-3p	BF	BF	BF	BF	BF	BF	BF	BF	BF	BF	39.2857	BF	BF	BF	BF	BF	BF	BF	BF	BF	37.7595	BF	37.9068	37.4243	BF	BF	BF	BF	BF	36.95	BF	BF	BF	BF	BF	BF	38.0538	BF	BF	BF	BF	BF	BF	BF	BF	BF	BF	BF	BF
hsa-miR-92b-5p	BF	BF	BF	BF	BF	BF	BF	39.049	BF	BF	BF	BF	38.4926	BF	BF	38.913	BF	BF	37.3529	BF	BF	37.0082	BF	BF	BF	BF	BF	BF	BF	BF	BF	BF	BF	37.4941	BF	BF	BF	BF	BF	BF	BF	BF	BF	BF	BF	BF	BF	BF	BF
hsa-miR-29c-5p	BF	37.2911	BF	BF	37.1921	BF	BF	BF	BF	BF	BF	BF	BF	BF	BF	BF	BF	BF	BF	BF	BF	BF	36.8864	BF	BF	BF	37.0266	BF	BF	BF	BF	BF	BF	BF	BF	BF	37.0587	BF	BF	BF	BF	BF	BF	BF	BF	BF	BF	37.4566	BF
hsa-miR-645	BF	BF	BF	BF	BF	BF	BF	BF	BF	BF	BF	36.4739	BF	BF	BF	BF	BF	BF	BF	36.4494	BF	BF	37.1674	37.5167	BF	BF	38.032	BF	BF	BF	BF	BF	BF	BF	BF	BF	BF	BF	BF	BF	BF	BF	BF	38.0094	BF	BF	BF	BF	BF
hsa-miR-125a-3p	BF	BF	BF	BF	BF	BF	BF	BF	BF	BF	BF	BF	BF	BF	BF	BF	BF	35.8737	BF	35.8009	BF	BF	BF	BF	36.3015	BF	BF	BF	BF	BF	BF	BF	BF	BF	BF	37.8658	36.7812	BF	BF	BF	BF	BF	36.4393	37.4229	BF	35.7581	BF	BF	BF
hsa-miR-452-5p	BF	BF	BF	BF	BF	BF	BF	BF	BF	BF	BF	BF	37.1871	BF	BF	BF	BF	BF	36.9948	BF	BF	BF	BF	BF	BF	BF	BF	BF	BF	BF	BF	38.6912	BF	BF	BF	BF	36.9628	BF	BF	37.1823	BF	BF	BF	BF	BF	BF	BF	37.0935	37.644
hsa-miR-455-3p	BF	BF	38.6743	BF	35.8205	BF	BF	BF	BF	BF	BF	BF	BF	BF	BF	BF	BF	BF	BF	BF	36.2845	BF	BF	36.1156	BF	BF	BF	BF	BF	35.2054	BF	BF	BF	38.1213	BF	BF	BF	BF	BF	BF	BF	BF	BF	BF	BF	35.2358	BF	BF	BF
hsa-miR-520d-3p	BF	BF	BF	BF	BF	BF	BF	BF	BF	BF	BF	BF	BF	BF	BF	BF	BF	BF	36.0182	BF	BF	BF	BF	BF	BF	37.9649	BF	BF	BF	BF	BF	BF	BF	BF	BF	BF	37.8401	BF	BF	BF	BF	BF	BF	BF	BF	BF	BF	BF	BF
hsa-miR-523-3p	BF	BF	BF	BF	BF	BF	BF	BF	BF	BF	36.5889	BF	BF	BF	BF	BF	BF	BF	BF	37.291	BF	37.0293	BF	BF	BF	BF	BF	36.3323	BF	BF	BF	BF	BF	BF	BF	BF	BF	BF	BF	BF	BF	BF	BF	BF	BF	BF	BF	BF	BF
hsa-miR-524-5p	BF	BF	BF	BF	BF	BF	BF	BF	BF	BF	BF	BF	BF	BF	BF	BF	BF	36.6833	BF	BF	BF	BF	BF	BF	BF	BF	BF	BF	BF	BF	BF	BF	BF	BF	BF	BF	BF	BF	37.3827	BF	BF	BF	BF	36.7402	37.3353	BF	BF	38.5787	BF
hsa-miR-548d-5p	BF	BF	BF	BF	38.3084	BF	BF	BF	BF	BF	BF	BF	BF	BF	38.8845	BF	BF	BF	BF	BF	BF	BF	BF	BF	BF	BF	BF	BF	38.777	BF	BF	BF	BF	BF	BF	BF	BF	BF	BF	BF	BF	BF	BF	BF	BF	38.0707	BF	37.3472	38.9094
hsa-miR-887-3p	BF	BF	BF	36.3709	BF	BF	BF	BF	BF	BF	BF	38.1388	BF	BF	BF	BF	BF	BF	BF	BF	BF	BF	BF	BF	BF	BF	40.2045	BF	BF	BF	BF	BF	BF	BF	BF	39.4738	BF	BF	38.3678	BF	BF	BF	38.9987	BF	38.101	BF	37.4379	BF	BF
hsa-miR-934	BF	BF	38.0434	BF	BF	BF	BF	BF	BF	BF	BF	BF	BF	BF	39.7581	BF	BF	BF	BF	BF	38.3579	BF	BF	BF	BF	BF	36.4266	BF	BF	BF	BF	BF	BF	BF	36.644	BF	BF	BF	BF	39.4269	BF	BF	BF	BF	BF	BF	BF	BF	BF
hsa-miR-941	BF	37.3983	BF	BF	BF	BF	BF	BF	BF	BF	36.2709	BF	BF	BF	BF	BF	BF	BF	BF	BF	36.398	BF	BF	BF	BF	35.9329	BF	BF	BF	BF	BF	BF	BF	BF	BF	BF	BF	BF	BF	35.994	BF	BF	BF	BF	BF	BF	BF	BF	BF
hsa-miR-187-5p	BF	BF	BF	BF	BF	BF	BF	38.2316	37.2174	37.4818	BF	BF	38.1342	BF	BF	BF	BF	BF	BF	BF	BF	BF	BF	BF	BF	BF	BF	BF	BF	BF	BF	BF	BF	BF	BF	BF	37.3055	38.6203	BF	BF	39.5482	BF	BF	BF	BF	BF	BF	BF	BF
hsa-miR-26a-1-3p	BF	BF	BF	35.9713	BF	BF	BF	BF	BF	BF	BF	BF	BF	BF	BF	BF	BF	BF	BF	37.1971	BF	BF	BF	BF	BF	BF	36.8218	BF	BF	36.9798	BF	36.7617	BF	BF	BF	BF	BF	BF	BF	BF	BF	BF	BF	BF	37.1734	BF	BF	BF	39.6495
hsa-miR-1269a	BF	BF	BF	38.7265	BF	BF	BF	BF	BF	BF	BF	BF	BF	BF	BF	BF	BF	BF	37.6061	BF	38.2311	BF	BF	BF	BF	BF	BF	BF	BF	BF	BF	37.1227	BF	BF	BF	BF	BF	38.7639	BF	BF	BF	BF	BF	37.5807	36.9463	BF	BF	BF	BF
hsa-miR-149-5p	BF	38.2472	BF	BF	BF	BF	BF	BF	BF	BF	BF	38.1962	BF	BF	BF	BF	37.3899	BF	BF	BF	BF	BF	BF	BF	BF	BF	BF	BF	BF	BF	BF	BF	BF	BF	BF	BF	BF	BF	BF	BF	BF	BF	BF	BF	39.7976	BF	BF	39.7281	BF
hsa-miR-370-3p	BF	BF	36.9708	BF	BF	BF	BF	BF	BF	36.3768	BF	BF	36.0603	BF	BF	BF	BF	BF	BF	BF	BF	BF	36.0776	BF	BF	BF	BF	BF	BF	36.2761	BF	BF	BF	BF	BF	BF	BF	BF	BF	BF	BF	BF	BF	BF	BF	BF	BF	35.2652	BF
hsa-miR-628-5p	BF	36.789	BF	BF	BF	BF	BF	BF	BF	BF	BF	38.1474	BF	BF	BF	BF	BF	BF	BF	BF	BF	BF	BF	BF	BF	BF	BF	BF	BF	BF	BF	BF	BF	BF	BF	BF	36.9866	BF	BF	BF	BF	BF	36.8153	BF	37.7562	BF	BF	37.443	BF
hsa-miR-636	BF	BF	BF	36.1618	BF	BF	BF	36.3787	BF	BF	BF	36.4539	BF	BF	BF	BF	BF	BF	BF	BF	BF	36.3414	BF	BF	BF	BF	BF	BF	BF	37.5381	BF	BF	BF	BF	BF	BF	BF	BF	BF	BF	BF	BF	BF	BF	BF	BF	BF	BF	BF
hsa-miR-15a-3p	BF	BF	BF	BF	BF	37.1786	BF	38.172	BF	37.9122	BF	BF	BF	37.2869	BF	BF	BF	38.9681	BF	BF	BF	BF	BF	BF	BF	BF	BF	BF	BF	BF	BF	BF	BF	BF	BF	BF	BF	BF	BF	36.8511	BF	BF	BF	BF	BF	BF	BF	BF	36.7615
hsa-miR-21-3p	BF	BF	BF	BF	38.1059	BF	BF	BF	BF	BF	BF	BF	BF	BF	BF	BF	BF	BF	BF	BF	BF	BF	BF	38.0079	38.6998	BF	BF	BF	BF	BF	BF	BF	BF	38.2537	BF	BF	BF	BF	39.2287	36.9886	BF	BF	BF	BF	BF	BF	38.5824	BF	BF
hsa-miR-369-5p	BF	BF	BF	BF	37.3291	BF	37.7135	BF	BF	BF	BF	BF	BF	BF	BF	BF	BF	BF	BF	BF	BF	39.3354	BF	BF	BF	BF	40.2148	BF	BF	BF	38.1849	BF	BF	BF	BF	BF	BF	BF	BF	BF	BF	BF	BF	BF	BF	BF	BF	36.8185	BF
hsa-miR-579-3p	BF	38.0825	BF	BF	BF	BF	BF	37.7177	BF	BF	BF	BF	BF	BF	BF	BF	BF	BF	BF	BF	BF	BF	BF	BF	BF	BF	36.8318	BF	BF	BF	BF	BF	BF	BF	BF	BF	BF	37.067	BF	36.9039	BF	BF	BF	37.0205	BF	BF	BF	36.3383	BF
hsa-miR-122-3p	BF	BF	BF	BF	36.1431	BF	BF	BF	BF	BF	BF	36.5375	BF	BF	BF	BF	BF	BF	BF	BF	BF	BF	BF	BF	BF	BF	BF	36.3587	BF	BF	BF	BF	BF	BF	BF	BF	BF	BF	35.9242	36.5448	BF	BF	BF	BF	BF	36.7792	BF	BF	BF
hsa-miR-1224-3p	BF	BF	BF	BF	BF	BF	BF	BF	BF	BF	BF	35.4398	BF	BF	BF	BF	BF	BF	BF	BF	BF	BF	BF	BF	BF	BF	BF	BF	BF	BF	36.8406	BF	BF	BF	BF	BF	BF	BF	BF	BF	BF	BF	36.0081	38.6486	BF	38.7706	BF	BF	BF
hsa-miR-125b-2-3p	BF	BF	BF	BF	BF	36.6319	37.0655	BF	BF	BF	BF	BF	BF	BF	BF	BF	BF	BF	BF	BF	BF	BF	BF	BF	BF	BF	BF	38.6964	BF	BF	BF	BF	35.6745	BF	BF	BF	BF	BF	BF	BF	BF	BF	BF	BF	BF	BF	BF	BF	BF
hsa-miR-1912	BF	BF	38.6566	BF	BF	BF	BF	BF	BF	BF	BF	BF	BF	BF	BF	BF	BF	BF	BF	BF	BF	BF	BF	BF	BF	38.1695	BF	BF	BF	BF	BF	BF	BF	BF	BF	BF	BF	BF	BF	BF	BF	BF	BF	BF	35.9324	BF	BF	BF	BF
hsa-miR-193b-5p	BF	BF	BF	BF	BF	BF	BF	BF	BF	BF	BF	BF	BF	BF	BF	BF	BF	BF	BF	BF	BF	BF	BF	36.1461	BF	37.0579	BF	BF	BF	BF	BF	BF	BF	BF	BF	BF	BF	36.1131	BF	BF	BF	BF	BF	BF	BF	BF	BF	BF	BF
hsa-miR-218-5p	BF	BF	BF	BF	BF	BF	BF	BF	BF	BF	BF	BF	BF	BF	BF	BF	BF	BF	BF	BF	BF	BF	BF	BF	BF	BF	BF	BF	BF	BF	BF	BF	BF	BF	BF	36.2953	37.7067	BF	36.0854	BF	BF	BF	BF	BF	BF	BF	BF	BF	BF
hsa-miR-493-3p	BF	BF	BF	BF	BF	BF	BF	BF	BF	BF	BF	BF	BF	BF	BF	BF	BF	BF	BF	BF	BF	BF	BF	BF	36.8224	BF	36.8689	BF	BF	BF	BF	BF	BF	BF	BF	BF	36.8789	BF	BF	37.4446	BF	BF	BF	BF	BF	BF	BF	BF	BF
hsa-miR-503-5p	BF	35.4374	BF	BF	34.9329	BF	BF	36.944	BF	BF	BF	BF	BF	BF	BF	BF	BF	BF	BF	BF	BF	BF	BF	BF	36.0208	BF	BF	BF	BF	BF	BF	BF	BF	BF	BF	BF	BF	BF	35.2033	36.4537	BF	BF	BF	BF	BF	BF	BF	BF	BF
hsa-miR-99b-3p	BF	BF	BF	BF	BF	BF	BF	BF	37.4736	36.3591	BF	36.0621	BF	BF	BF	BF	BF	BF	BF	BF	BF	BF	BF	BF	BF	BF	BF	BF	BF	BF	BF	BF	BF	BF	BF	38.9645	BF	36.2365	BF	BF	BF	BF	BF	BF	BF	BF	BF	BF	BF
hsa-miR-154-3p	BF	BF	BF	BF	BF	BF	BF	BF	38.2228	BF	BF	BF	BF	BF	BF	BF	BF	BF	BF	BF	BF	BF	BF	BF	BF	BF	BF	BF	BF	BF	37.5707	BF	38.8809	BF	BF	BF	BF	BF	BF	38.1402	BF	BF	BF	37.5774	BF	BF	BF	BF	BF
hsa-miR-19b-1-5p	BF	BF	BF	BF	BF	BF	BF	BF	38.6191	BF	BF	BF	BF	36.4515	BF	BF	BF	36.6817	BF	36.2503	BF	BF	BF	BF	38.032	BF	BF	BF	BF	BF	BF	BF	BF	BF	BF	BF	BF	BF	BF	BF	BF	BF	37.119	BF	BF	BF	BF	BF	BF
hsa-miR-511-5p	BF	BF	BF	BF	BF	BF	36.9823	36.8587	BF	BF	BF	BF	BF	BF	BF	BF	BF	BF	BF	BF	BF	BF	37.1914	BF	BF	BF	BF	BF	BF	BF	BF	BF	BF	37.4918	BF	BF	BF	BF	BF	BF	BF	BF	BF	BF	BF	BF	BF	BF	BF
hsa-miR-525-3p	BF	BF	BF	36.6852	BF	BF	BF	BF	BF	BF	BF	BF	BF	BF	BF	BF	BF	BF	BF	BF	BF	BF	BF	34.9517	BF	BF	BF	BF	BF	BF	BF	BF	BF	BF	BF	BF	BF	BF	BF	35.6773	35.6764	BF	BF	BF	BF	BF	BF	BF	BF
hsa-miR-548l	BF	BF	BF	BF	BF	BF	BF	BF	38.3659	BF	BF	BF	BF	BF	BF	BF	BF	BF	BF	36.5974	BF	BF	BF	39.009	BF	BF	39.1645	BF	BF	BF	BF	BF	BF	BF	BF	BF	BF	BF	38.5034	BF	BF	BF	BF	BF	BF	BF	38.9721	BF	BF
hsa-miR-640	BF	BF	BF	BF	BF	BF	BF	BF	BF	BF	BF	BF	BF	BF	BF	BF	BF	BF	BF	BF	BF	BF	38.6135	37.0132	BF	BF	BF	BF	BF	BF	BF	BF	BF	BF	BF	BF	BF	BF	BF	BF	BF	BF	38.5395	BF	38.527	BF	BF	BF	BF
hsa-miR-744-3p	BF	BF	BF	37.8334	36.3412	BF	BF	BF	BF	BF	BF	BF	BF	BF	BF	BF	BF	36.2138	BF	BF	BF	BF	BF	BF	BF	BF	BF	BF	BF	BF	BF	BF	BF	BF	36.1854	BF	35.863	BF	BF	BF	BF	BF	BF	BF	BF	BF	BF	BF	37.4588
hsa-miR-127-5p	BF	BF	BF	BF	BF	BF	BF	BF	BF	BF	BF	BF	BF	BF	BF	BF	BF	BF	BF	BF	37.3011	BF	BF	39.6944	BF	BF	BF	BF	BF	BF	BF	BF	BF	BF	BF	BF	BF	BF	BF	BF	BF	BF	BF	BF	39.007	BF	BF	BF	BF
hsa-miR-1296-5p	BF	BF	BF	BF	BF	BF	BF	BF	BF	BF	BF	BF	BF	BF	BF	BF	BF	BF	BF	BF	BF	BF	BF	BF	BF	BF	BF	35.9782	BF	BF	BF	BF	BF	BF	BF	BF	36.5309	BF	BF	36.4716	BF	BF	BF	BF	BF	36.325	BF	38.3532	36.4774
hsa-miR-181a-2-3p	BF	38.6164	BF	36.9481	BF	35.8418	BF	36.034	BF	BF	BF	BF	BF	BF	BF	BF	BF	BF	BF	BF	BF	BF	BF	BF	BF	BF	BF	BF	BF	BF	BF	BF	BF	BF	BF	BF	BF	BF	BF	BF	BF	BF	BF	BF	BF	BF	BF	37.5558	BF
hsa-miR-190b	BF	BF	BF	BF	BF	BF	BF	BF	BF	BF	BF	BF	BF	BF	BF	BF	BF	BF	BF	BF	BF	BF	BF	BF	BF	BF	BF	BF	BF	BF	BF	BF	BF	BF	BF	BF	BF	37.7253	BF	BF	BF	BF	BF	BF	BF	38.0438	BF	BF	BF
hsa-miR-212-3p	BF	BF	BF	BF	BF	BF	BF	BF	BF	BF	BF	BF	BF	BF	BF	BF	BF	BF	BF	BF	34.8134	BF	BF	BF	BF	BF	BF	BF	BF	BF	BF	BF	BF	BF	BF	BF	BF	BF	BF	BF	BF	BF	BF	BF	36.5036	BF	BF	38.2967	BF
hsa-miR-31-3p	BF	BF	BF	BF	BF	BF	39.0974	BF	BF	BF	BF	BF	BF	BF	BF	BF	BF	BF	BF	BF	BF	BF	BF	BF	BF	BF	BF	BF	BF	BF	BF	BF	BF	BF	BF	BF	BF	BF	BF	BF	BF	BF	BF	BF	BF	BF	BF	BF	BF
hsa-miR-376a-5p	BF	BF	BF	BF	BF	BF	BF	BF	BF	BF	BF	36.8963	37.091	BF	BF	BF	BF	37.1676	BF	BF	BF	BF	BF	36.7315	BF	BF	BF	BF	BF	BF	BF	BF	BF	BF	BF	BF	BF	BF	BF	BF	BF	BF	BF	37.5867	BF	BF	BF	36.163	BF
hsa-miR-378a-5p	BF	BF	BF	BF	BF	BF	37.1335	BF	BF	BF	37.5619	BF	BF	BF	BF	BF	BF	BF	37.2016	BF	BF	BF	37.6066	BF	BF	BF	BF	BF	BF	BF	BF	BF	BF	BF	BF	BF	BF	BF	BF	BF	BF	BF	BF	BF	BF	BF	BF	BF	BF
hsa-miR-381-3p	BF	BF	36.7592	BF	36.8116	BF	36.8777	BF	37.3303	BF	BF	BF	BF	BF	BF	BF	BF	BF	BF	BF	BF	BF	BF	BF	BF	BF	BF	BF	BF	BF	BF	BF	BF	BF	BF	BF	37.0177	BF	BF	BF	BF	37.2141	BF	BF	BF	BF	BF	BF	BF
hsa-miR-490-3p	BF	BF	BF	BF	BF	BF	BF	37.8918	BF	BF	BF	BF	BF	BF	BF	BF	BF	BF	39.1704	BF	BF	36.5119	BF	BF	BF	BF	BF	BF	BF	BF	BF	BF	BF	BF	BF	39.4284	BF	BF	BF	BF	BF	BF	BF	BF	37.4178	BF	BF	BF	BF
hsa-miR-566	BF	BF	BF	BF	BF	BF	BF	BF	BF	BF	BF	39.2668	BF	BF	BF	BF	BF	BF	BF	BF	38.6368	38.8562	BF	38.0017	BF	BF	BF	BF	BF	BF	BF	BF	BF	BF	BF	BF	BF	BF	BF	BF	BF	BF	BF	BF	BF	BF	BF	BF	BF
hsa-miR-602	BF	BF	BF	BF	BF	BF	BF	BF	BF	BF	BF	BF	BF	37.9189	BF	BF	BF	BF	38.0911	BF	BF	BF	BF	38.3111	BF	BF	38.0442	BF	BF	BF	BF	BF	BF	BF	BF	BF	BF	BF	BF	36.3232	BF	BF	BF	BF	BF	BF	BF	BF	BF
hsa-miR-877-3p	BF	BF	BF	BF	35.054	33.9456	BF	BF	BF	BF	BF	BF	BF	BF	BF	BF	BF	BF	BF	BF	BF	BF	BF	BF	BF	BF	BF	BF	BF	BF	BF	BF	BF	BF	BF	BF	BF	BF	BF	BF	BF	BF	34.8417	BF	BF	BF	BF	BF	34.8308
hsa-miR-942-5p	BF	38.0858	BF	BF	BF	BF	BF	BF	BF	BF	BF	BF	BF	BF	BF	BF	BF	BF	BF	BF	BF	BF	BF	BF	BF	BF	BF	BF	36.685	BF	BF	BF	BF	BF	BF	BF	BF	BF	BF	BF	37.1926	BF	BF	BF	BF	BF	BF	BF	BF
hsa-miR-9-5p	38.3134	BF	BF	36.8381	BF	BF	BF	BF	BF	BF	BF	BF	BF	BF	BF	BF	BF	BF	BF	BF	39.3936	BF	BF	BF	BF	BF	BF	BF	BF	BF	BF	BF	BF	BF	BF	BF	BF	BF	BF	BF	36.9705	BF	BF	BF	BF	BF	38.0904	38.6641	BF
hsa-miR-141-5p	BF	BF	BF	BF	BF	BF	BF	BF	BF	BF	37.3887	BF	BF	BF	BF	BF	BF	BF	BF	BF	BF	BF	BF	BF	BF	35.7074	BF	BF	BF	BF	BF	BF	BF	BF	BF	BF	BF	BF	BF	BF	BF	BF	BF	BF	BF	37.5305	BF	BF	37.608
hsa-miR-149-3p	BF	BF	36.8361	BF	BF	BF	BF	36.7966	BF	BF	BF	BF	BF	BF	BF	BF	BF	BF	BF	BF	BF	BF	BF	34.7858	BF	BF	BF	BF	BF	BF	BF	BF	BF	BF	BF	BF	BF	BF	BF	38.0696	BF	BF	BF	BF	BF	BF	38.8439	BF	BF
hsa-miR-153-3p	BF	BF	BF	38.7288	BF	BF	BF	BF	BF	BF	BF	BF	BF	BF	BF	BF	BF	BF	BF	BF	BF	BF	BF	BF	37.3362	BF	37.8824	BF	BF	BF	BF	BF	BF	BF	BF	BF	BF	BF	BF	BF	BF	BF	BF	BF	BF	BF	BF	37.6919	BF
hsa-miR-1538	BF	BF	BF	BF	BF	39.2047	BF	BF	BF	BF	BF	BF	BF	BF	BF	BF	BF	38.6382	BF	BF	BF	BF	BF	BF	BF	BF	BF	BF	BF	BF	BF	BF	36.5766	BF	BF	BF	37.65	BF	BF	BF	BF	BF	BF	BF	BF	BF	BF	36.6027	BF
hsa-miR-200b-5p	BF	BF	BF	38.0304	BF	BF	BF	BF	BF	BF	BF	BF	BF	BF	BF	BF	BF	36.6073	BF	BF	BF	BF	39.2128	36.497	BF	BF	38.0376	BF	BF	BF	BF	BF	BF	BF	BF	BF	BF	BF	BF	BF	BF	BF	BF	BF	BF	BF	BF	BF	BF
hsa-miR-218-1-3p	BF	BF	BF	BF	BF	BF	BF	BF	BF	BF	BF	BF	BF	BF	BF	BF	BF	BF	BF	BF	39.2105	BF	BF	BF	BF	BF	38.461	BF	BF	39.1927	BF	BF	BF	BF	BF	BF	BF	BF	BF	BF	BF	BF	BF	BF	BF	BF	BF	37.9074	BF
hsa-miR-33a-3p	BF	BF	BF	BF	36.8135	BF	BF	BF	BF	BF	BF	BF	BF	BF	BF	37.5238	BF	BF	BF	BF	36.364	BF	BF	BF	BF	BF	BF	BF	BF	BF	BF	BF	BF	BF	BF	BF	BF	BF	BF	BF	BF	BF	BF	BF	BF	BF	BF	37.0036	37.6498
hsa-miR-494-3p	BF	BF	BF	BF	37.6813	BF	BF	BF	BF	BF	BF	37.4875	BF	BF	BF	BF	BF	BF	BF	BF	BF	BF	BF	BF	37.5733	BF	BF	BF	BF	BF	BF	BF	BF	BF	36.6687	BF	BF	BF	BF	BF	BF	BF	38.5183	BF	BF	BF	BF	37.2536	BF
hsa-miR-515-5p	BF	BF	37.5306	BF	BF	BF	BF	BF	BF	BF	BF	BF	BF	BF	BF	BF	BF	BF	38.5247	BF	37.4775	36.4759	BF	BF	BF	BF	BF	BF	BF	BF	BF	BF	BF	BF	BF	BF	BF	BF	BF	BF	BF	BF	BF	BF	BF	BF	BF	BF	BF
hsa-miR-608	BF	BF	BF	BF	BF	BF	BF	BF	BF	37.28	BF	BF	BF	BF	BF	BF	BF	BF	BF	BF	35.8364	BF	BF	BF	BF	BF	BF	BF	BF	BF	BF	BF	BF	BF	BF	37.2841	BF	BF	BF	BF	BF	BF	BF	BF	BF	38.4211	BF	BF	BF
hsa-miR-1227-3p	BF	BF	BF	BF	BF	BF	BF	BF	BF	BF	BF	BF	BF	BF	BF	BF	BF	BF	BF	BF	BF	BF	BF	BF	BF	38.4449	BF	BF	BF	BF	BF	BF	BF	BF	BF	BF	BF	BF	BF	BF	BF	BF	BF	BF	BF	BF	BF	BF	BF
hsa-miR-181a-3p	BF	35.9055	BF	BF	BF	BF	BF	BF	BF	BF	BF	BF	BF	BF	BF	BF	BF	BF	BF	BF	BF	BF	BF	BF	BF	BF	BF	BF	BF	BF	BF	39.4505	BF	36.4544	BF	BF	BF	BF	BF	36.3019	BF	BF	BF	BF	BF	BF	BF	BF	BF
hsa-miR-203a	BF	BF	BF	BF	BF	BF	BF	BF	BF	BF	BF	BF	BF	BF	BF	BF	BF	BF	BF	BF	BF	BF	BF	BF	BF	BF	BF	BF	BF	BF	BF	BF	BF	BF	BF	BF	BF	BF	37.8876	BF	BF	BF	BF	BF	38.0828	BF	BF	35.2778	BF
hsa-miR-33b-3p	BF	BF	BF	BF	BF	38.709	BF	BF	BF	BF	BF	BF	BF	BF	BF	BF	BF	BF	BF	BF	BF	BF	BF	BF	BF	BF	BF	BF	BF	BF	BF	BF	BF	BF	BF	BF	BF	BF	BF	36.438	BF	BF	BF	BF	37.8432	BF	BF	BF	BF
hsa-miR-374b-3p	BF	BF	BF	BF	BF	BF	BF	BF	BF	BF	BF	39.2053	BF	BF	BF	BF	BF	BF	38.8533	BF	BF	BF	BF	BF	BF	BF	BF	BF	BF	BF	BF	BF	BF	BF	38.2058	BF	BF	BF	BF	BF	BF	BF	BF	BF	BF	BF	BF	BF	38.9658
hsa-miR-431-5p	BF	BF	BF	BF	BF	BF	BF	BF	BF	BF	BF	BF	BF	BF	BF	BF	BF	37.6562	BF	BF	BF	BF	BF	BF	BF	BF	BF	BF	BF	BF	BF	BF	BF	BF	BF	BF	BF	BF	BF	BF	BF	37.0544	BF	BF	BF	BF	BF	34.4981	BF
hsa-miR-454-5p	37.5539	BF	BF	BF	BF	BF	BF	BF	BF	BF	BF	BF	BF	BF	BF	BF	BF	BF	BF	BF	BF	BF	BF	BF	BF	BF	BF	BF	BF	BF	BF	BF	BF	37.3713	BF	BF	BF	BF	BF	BF	BF	36.7864	BF	BF	BF	BF	BF	BF	BF
hsa-miR-505-5p	BF	BF	BF	BF	BF	BF	BF	BF	BF	BF	BF	BF	BF	BF	BF	BF	BF	BF	37.2547	BF	BF	BF	BF	BF	BF	BF	BF	BF	36.7622	BF	BF	BF	BF	BF	BF	BF	BF	BF	BF	37.0729	BF	BF	BF	BF	BF	BF	BF	BF	37.1458
hsa-miR-99a-3p	BF	BF	BF	BF	BF	BF	BF	BF	BF	BF	BF	BF	BF	BF	BF	39.6369	BF	BF	BF	36.293	BF	BF	39.7272	BF	BF	BF	BF	BF	BF	BF	BF	BF	36.3944	BF	BF	BF	BF	BF	BF	BF	BF	BF	BF	BF	BF	BF	BF	BF	BF
hsa-miR-148b-5p	BF	BF	BF	BF	BF	BF	BF	BF	37.9034	BF	BF	BF	BF	BF	BF	BF	BF	BF	BF	BF	BF	BF	BF	BF	36.728	BF	BF	BF	BF	BF	BF	BF	BF	BF	BF	BF	BF	BF	BF	BF	BF	BF	BF	38.0891	BF	BF	BF	BF	BF
hsa-miR-191-3p	BF	38.1695	BF	BF	BF	BF	BF	36.3827	BF	BF	BF	BF	BF	BF	BF	BF	BF	BF	BF	BF	BF	BF	BF	BF	BF	36.9805	BF	BF	BF	38.0416	BF	BF	BF	BF	BF	37.1208	BF	BF	BF	BF	BF	BF	BF	BF	BF	BF	BF	BF	BF
hsa-miR-202-3p	BF	BF	BF	BF	38.5382	BF	BF	BF	BF	BF	BF	BF	BF	BF	BF	BF	BF	BF	BF	BF	BF	BF	BF	BF	BF	BF	BF	BF	BF	39.3761	BF	BF	BF	BF	BF	BF	BF	BF	BF	BF	BF	BF	BF	BF	BF	36.4111	BF	BF	BF
hsa-miR-302d-5p	BF	BF	BF	BF	BF	BF	BF	BF	BF	BF	BF	BF	BF	BF	BF	BF	BF	BF	BF	BF	BF	BF	BF	BF	BF	BF	BF	BF	BF	BF	BF	BF	BF	BF	BF	BF	38.7798	BF	BF	BF	BF	BF	BF	BF	BF	BF	BF	38.1692	37.2894
hsa-miR-379-3p	BF	38.8505	BF	BF	BF	BF	BF	BF	BF	BF	BF	BF	BF	BF	BF	BF	BF	BF	BF	BF	BF	BF	BF	37.7684	BF	BF	BF	BF	BF	BF	BF	BF	BF	BF	BF	BF	36.4984	BF	BF	BF	BF	36.6811	BF	BF	BF	BF	BF	36.6202	BF
hsa-miR-576-3p	BF	BF	BF	BF	37.8785	BF	BF	BF	BF	BF	BF	BF	BF	BF	BF	BF	BF	39.8029	BF	BF	BF	BF	BF	BF	BF	BF	BF	BF	BF	BF	BF	BF	BF	BF	BF	BF	BF	BF	37.1489	37.1769	BF	37.2734	BF	BF	BF	BF	BF	BF	BF
hsa-miR-582-3p	BF	BF	BF	BF	BF	BF	BF	BF	BF	BF	BF	35.6923	BF	BF	BF	BF	BF	BF	BF	BF	BF	BF	BF	BF	BF	BF	39.1263	BF	BF	BF	BF	BF	BF	BF	BF	BF	35.0241	BF	BF	BF	BF	BF	36.8752	BF	BF	BF	BF	BF	BF
hsa-miR-596	BF	BF	BF	BF	BF	BF	BF	37.8304	BF	BF	BF	BF	BF	BF	BF	BF	BF	BF	BF	BF	BF	BF	BF	39.1937	BF	BF	BF	BF	BF	BF	BF	BF	BF	BF	BF	BF	BF	37.4236	BF	BF	BF	BF	BF	39.3561	BF	BF	BF	BF	BF
hsa-miR-639	BF	BF	BF	BF	BF	BF	BF	BF	BF	BF	BF	BF	37.2978	BF	BF	BF	BF	BF	37.5805	38.583	BF	BF	BF	BF	BF	BF	BF	BF	BF	BF	BF	BF	BF	BF	BF	BF	BF	BF	BF	BF	BF	BF	BF	BF	BF	37.8389	BF	BF	BF
hsa-miR-758-3p	BF	BF	BF	BF	BF	BF	BF	BF	BF	35.6923	BF	BF	BF	BF	BF	BF	BF	BF	35.7929	BF	BF	BF	BF	38.6615	BF	BF	BF	BF	BF	BF	BF	BF	BF	BF	BF	BF	BF	BF	BF	BF	BF	35.7305	BF	BF	BF	BF	BF	35.7218	BF
hsa-miR-1238-3p	BF	BF	38.8681	BF	BF	36.7462	36.7218	BF	BF	BF	BF	BF	BF	BF	BF	BF	BF	BF	BF	BF	BF	BF	BF	BF	BF	BF	BF	BF	BF	BF	BF	BF	BF	BF	BF	BF	BF	BF	BF	BF	BF	BF	BF	BF	BF	BF	BF	BF	BF
hsa-miR-137	BF	BF	BF	BF	BF	BF	BF	BF	BF	BF	BF	BF	BF	BF	BF	BF	BF	BF	BF	BF	BF	BF	BF	BF	BF	39.167	BF	BF	BF	BF	BF	BF	BF	BF	BF	BF	BF	BF	BF	BF	BF	BF	39.5406	BF	BF	BF	BF	BF	BF
hsa-miR-182-3p	BF	BF	BF	BF	BF	39.3795	BF	BF	BF	BF	BF	BF	BF	BF	BF	BF	BF	BF	BF	BF	BF	BF	BF	BF	BF	BF	BF	BF	BF	BF	BF	BF	BF	BF	BF	BF	BF	36.7234	BF	BF	BF	BF	BF	37.8096	BF	BF	BF	BF	BF
hsa-miR-24-1-5p	BF	BF	BF	BF	BF	BF	BF	36.8161	BF	BF	BF	BF	BF	BF	BF	BF	BF	BF	BF	BF	36.6782	BF	BF	BF	BF	BF	36.9145	BF	BF	BF	BF	BF	BF	BF	BF	BF	BF	BF	BF	BF	BF	37.7332	BF	BF	BF	BF	BF	BF	BF
hsa-miR-25-5p	BF	BF	BF	BF	BF	BF	BF	BF	BF	BF	BF	BF	BF	BF	BF	BF	BF	BF	BF	BF	BF	BF	BF	BF	BF	BF	BF	BF	BF	BF	BF	BF	BF	BF	BF	BF	BF	BF	BF	BF	BF	BF	35.7357	BF	BF	BF	37.69	BF	BF
hsa-miR-548a-5p	BF	BF	BF	BF	BF	BF	BF	BF	BF	BF	BF	BF	BF	39.0587	BF	BF	BF	37.935	BF	BF	BF	BF	BF	37.6849	BF	BF	BF	BF	BF	BF	BF	BF	BF	BF	BF	BF	BF	BF	BF	BF	BF	BF	BF	BF	BF	BF	BF	BF	BF
hsa-miR-577	BF	BF	BF	BF	BF	BF	BF	BF	BF	BF	BF	BF	BF	BF	BF	BF	BF	BF	BF	BF	BF	BF	BF	BF	BF	BF	BF	BF	BF	BF	BF	BF	BF	BF	BF	BF	BF	BF	BF	BF	BF	BF	BF	BF	BF	37.1943	BF	BF	BF
hsa-miR-642a-5p	BF	BF	BF	BF	BF	BF	BF	BF	BF	BF	BF	BF	BF	BF	BF	BF	BF	BF	BF	BF	BF	38.3125	BF	BF	BF	BF	BF	BF	BF	BF	BF	BF	BF	BF	BF	BF	BF	BF	BF	BF	BF	BF	BF	BF	BF	BF	BF	37.9194	BF
hsa-miR-671-5p	BF	BF	BF	BF	BF	BF	BF	BF	BF	BF	BF	BF	BF	BF	BF	BF	BF	BF	BF	BF	BF	BF	BF	BF	BF	BF	BF	BF	BF	BF	BF	BF	BF	BF	BF	BF	BF	BF	BF	BF	BF	BF	BF	BF	BF	BF	BF	BF	BF
hsa-miR-675-3p	BF	BF	BF	BF	BF	BF	BF	BF	BF	BF	BF	BF	BF	BF	BF	BF	BF	BF	BF	BF	BF	36.6522	BF	BF	BF	BF	36.9187	BF	BF	BF	BF	36.4247	BF	BF	BF	BF	BF	BF	BF	BF	BF	BF	BF	BF	BF	BF	BF	BF	BF
hsa-let-7a-3p	BF	BF	BF	BF	BF	BF	BF	38.6601	36.8445	BF	BF	BF	BF	BF	BF	BF	BF	BF	BF	BF	BF	BF	BF	BF	BF	BF	39.2127	BF	BF	BF	BF	BF	BF	BF	BF	BF	BF	BF	BF	BF	BF	BF	BF	BF	BF	BF	BF	BF	37.9125
hsa-miR-138-5p	36.7452	BF	BF	BF	BF	BF	BF	BF	BF	BF	BF	BF	BF	BF	BF	BF	BF	BF	BF	BF	BF	BF	BF	BF	BF	BF	BF	BF	BF	BF	BF	BF	BF	BF	BF	BF	38.5561	BF	BF	BF	BF	BF	BF	BF	BF	BF	BF	BF	BF
hsa-miR-214-5p	BF	BF	BF	BF	BF	BF	BF	BF	BF	BF	BF	BF	BF	BF	BF	BF	BF	BF	BF	BF	BF	BF	BF	BF	BF	BF	BF	BF	35.7894	BF	BF	BF	BF	BF	BF	BF	BF	BF	BF	35.7851	BF	BF	BF	BF	BF	BF	BF	BF	BF
hsa-miR-330-5p	BF	BF	BF	BF	BF	BF	BF	BF	BF	35.8255	BF	BF	BF	BF	BF	BF	BF	BF	BF	BF	BF	BF	BF	35.804	BF	BF	BF	BF	BF	36.6307	BF	BF	BF	BF	BF	BF	BF	BF	BF	BF	BF	BF	BF	36.1624	BF	BF	BF	BF	BF
hsa-miR-411-3p	BF	BF	BF	BF	BF	BF	BF	BF	BF	BF	36.862	BF	BF	BF	BF	BF	BF	BF	BF	BF	BF	BF	BF	BF	BF	BF	BF	BF	BF	BF	BF	BF	BF	BF	BF	BF	BF	BF	BF	BF	BF	BF	BF	BF	37.8381	BF	BF	BF	BF
hsa-miR-487a-3p	BF	BF	BF	39.1561	BF	BF	BF	BF	BF	BF	BF	BF	BF	BF	BF	BF	BF	BF	BF	BF	BF	BF	BF	BF	BF	BF	BF	BF	BF	BF	BF	BF	BF	BF	BF	BF	BF	BF	BF	37.9929	BF	BF	BF	37.7951	BF	BF	BF	37.9093	BF
hsa-miR-518d-5p	BF	BF	BF	BF	BF	BF	BF	BF	BF	BF	BF	BF	BF	BF	BF	BF	BF	BF	BF	BF	BF	BF	BF	BF	BF	BF	BF	BF	BF	36.5943	BF	BF	BF	BF	BF	BF	BF	BF	BF	BF	37.6883	BF	BF	BF	37.6636	BF	BF	BF	37.6251
hsa-miR-518f-3p	BF	BF	BF	BF	BF	BF	BF	BF	BF	BF	BF	BF	BF	BF	BF	BF	BF	BF	BF	BF	BF	BF	BF	BF	BF	BF	BF	BF	BF	BF	BF	BF	BF	BF	BF	BF	BF	BF	38.9331	BF	BF	BF	BF	BF	BF	BF	BF	BF	BF
hsa-miR-570-3p	BF	BF	BF	BF	BF	BF	BF	38.8946	BF	BF	BF	BF	BF	BF	BF	BF	BF	BF	36.3753	BF	BF	BF	BF	BF	BF	BF	BF	BF	BF	BF	37.1212	BF	BF	BF	BF	BF	BF	BF	BF	BF	BF	39.3032	BF	BF	BF	BF	BF	BF	BF
hsa-miR-571	BF	BF	37.7271	BF	BF	BF	BF	BF	BF	BF	BF	BF	BF	BF	BF	BF	BF	36.5681	BF	BF	BF	BF	BF	BF	BF	BF	BF	BF	BF	BF	BF	BF	BF	BF	BF	38.1233	BF	BF	BF	BF	BF	BF	37.604	BF	BF	BF	BF	BF	BF
hsa-miR-593-3p	39.4	BF	BF	BF	BF	BF	BF	BF	BF	BF	BF	BF	BF	BF	BF	BF	BF	BF	BF	BF	BF	BF	BF	BF	36.7773	BF	BF	BF	BF	BF	BF	BF	BF	39.2591	BF	BF	38.6099	BF	BF	BF	BF	BF	BF	BF	BF	BF	BF	BF	BF
hsa-miR-671-3p	BF	BF	BF	BF	BF	BF	BF	BF	BF	BF	BF	BF	BF	BF	BF	BF	BF	BF	BF	BF	BF	BF	BF	BF	BF	BF	BF	BF	BF	BF	BF	BF	BF	BF	BF	BF	36.3308	36.4016	BF	BF	BF	BF	BF	BF	BF	BF	BF	BF	35.947
hsa-miR-1244	BF	BF	BF	BF	BF	BF	BF	BF	BF	BF	BF	BF	BF	BF	BF	BF	BF	BF	BF	37.6201	BF	BF	BF	BF	BF	37.9401	BF	BF	BF	BF	BF	BF	BF	BF	BF	BF	BF	BF	BF	BF	BF	BF	BF	BF	BF	BF	BF	BF	BF
hsa-miR-1913	BF	BF	BF	BF	BF	BF	BF	BF	BF	BF	BF	BF	BF	BF	BF	BF	BF	BF	BF	BF	BF	BF	BF	BF	BF	BF	BF	BF	BF	BF	BF	BF	BF	BF	BF	BF	BF	BF	BF	BF	BF	BF	BF	BF	BF	BF	BF	BF	BF
hsa-miR-1914-5p	BF	BF	BF	BF	BF	BF	BF	BF	BF	BF	BF	BF	BF	BF	BF	BF	BF	BF	BF	BF	BF	BF	BF	BF	BF	BF	BF	BF	38.6494	BF	BF	BF	BF	BF	BF	BF	BF	BF	BF	BF	BF	BF	BF	BF	BF	BF	BF	BF	BF
hsa-miR-195-3p	BF	BF	BF	BF	BF	BF	39.3613	BF	BF	BF	BF	BF	BF	BF	BF	BF	BF	BF	BF	BF	BF	BF	BF	BF	BF	BF	BF	BF	BF	BF	BF	BF	BF	BF	38.7724	BF	BF	BF	BF	BF	BF	BF	BF	BF	BF	BF	BF	BF	BF
hsa-miR-302a-3p	BF	BF	BF	BF	BF	BF	BF	BF	BF	BF	BF	BF	BF	BF	BF	BF	BF	BF	BF	BF	BF	37.5671	BF	BF	BF	38.5988	BF	BF	BF	BF	BF	BF	BF	BF	BF	BF	BF	BF	BF	38.7685	BF	BF	BF	BF	BF	BF	BF	BF	BF
hsa-miR-432-3p	BF	BF	BF	BF	BF	BF	BF	BF	BF	BF	BF	BF	BF	BF	BF	BF	38.3772	BF	BF	BF	BF	BF	BF	BF	BF	BF	BF	BF	BF	BF	BF	BF	BF	BF	BF	BF	BF	BF	BF	BF	38.401	BF	BF	BF	BF	BF	BF	BF	BF
hsa-miR-517c-3p	BF	BF	BF	BF	BF	BF	BF	BF	BF	BF	BF	BF	BF	BF	BF	BF	BF	BF	BF	BF	BF	BF	37.3101	BF	BF	BF	BF	BF	BF	BF	BF	BF	BF	BF	BF	BF	BF	BF	BF	BF	BF	BF	BF	BF	BF	BF	BF	BF	BF
hsa-miR-519d-3p	BF	BF	BF	BF	BF	BF	BF	BF	BF	BF	BF	BF	38.7893	BF	BF	BF	BF	BF	BF	BF	BF	BF	BF	BF	BF	BF	BF	BF	BF	BF	BF	BF	BF	BF	BF	BF	BF	BF	BF	BF	BF	BF	BF	BF	BF	BF	BF	BF	BF
hsa-miR-550a-5p	BF	BF	BF	BF	BF	BF	BF	BF	BF	BF	BF	BF	BF	BF	BF	BF	BF	BF	BF	37.9979	BF	BF	BF	BF	BF	BF	BF	BF	BF	BF	BF	BF	BF	BF	BF	BF	BF	BF	BF	BF	BF	37.3085	BF	BF	BF	BF	BF	BF	BF
hsa-miR-875-5p	BF	BF	BF	BF	BF	BF	BF	BF	BF	BF	BF	BF	BF	BF	BF	BF	BF	BF	BF	BF	BF	BF	BF	BF	BF	BF	BF	36.3507	BF	BF	BF	BF	BF	BF	BF	BF	BF	BF	BF	BF	36.5016	BF	BF	BF	BF	BF	BF	BF	BF
hsa-miR-129-1-3p	BF	BF	BF	BF	BF	BF	BF	BF	BF	BF	BF	BF	BF	BF	BF	BF	BF	BF	BF	BF	BF	BF	BF	BF	BF	BF	BF	BF	BF	BF	BF	BF	BF	BF	BF	BF	BF	BF	BF	BF	BF	BF	BF	BF	BF	BF	BF	BF	BF
cel-miR-39-3p	37.3207	BF	BF	BF	BF	BF	BF	BF	BF	BF	BF	BF	BF	BF	BF	BF	BF	BF	BF	BF	BF	BF	BF	BF	BF	BF	BF	BF	BF	BF	37.1303	BF	BF	BF	BF	BF	BF	BF	BF	BF	BF	BF	BF	BF	BF	BF	BF	38.6885	BF
hsa-let-7e-3p	BF	BF	BF	BF	BF	36.6429	BF	BF	BF	BF	BF	BF	BF	BF	BF	BF	BF	BF	BF	BF	BF	BF	BF	BF	BF	BF	BF	BF	BF	BF	BF	BF	BF	36.5395	BF	BF	BF	BF	BF	BF	BF	BF	BF	BF	BF	BF	BF	36.1447	BF
hsa-miR-1270	BF	BF	BF	BF	BF	BF	BF	BF	BF	BF	BF	BF	BF	BF	BF	BF	BF	BF	BF	BF	BF	BF	BF	BF	BF	37.045	BF	BF	BF	BF	BF	BF	BF	BF	BF	BF	BF	BF	BF	BF	BF	BF	BF	BF	BF	BF	BF	BF	BF
hsa-miR-139-3p	BF	BF	BF	BF	BF	BF	BF	BF	BF	BF	BF	BF	BF	BF	BF	BF	BF	BF	BF	BF	37.407	BF	BF	37.8481	BF	BF	BF	BF	BF	BF	BF	BF	BF	BF	BF	BF	BF	BF	BF	BF	BF	BF	BF	BF	BF	BF	BF	BF	BF
hsa-miR-143-5p	BF	BF	BF	BF	BF	BF	BF	BF	BF	BF	BF	BF	BF	BF	BF	BF	BF	BF	BF	BF	BF	BF	37.3326	BF	BF	BF	BF	BF	BF	BF	BF	BF	BF	BF	BF	BF	BF	BF	BF	BF	BF	BF	BF	BF	BF	BF	BF	BF	BF
hsa-miR-185-3p	BF	BF	BF	BF	BF	BF	BF	BF	BF	BF	BF	BF	BF	BF	BF	BF	BF	BF	BF	BF	BF	BF	38.6468	BF	BF	BF	BF	BF	BF	BF	BF	BF	BF	BF	BF	BF	BF	BF	BF	BF	BF	BF	BF	BF	BF	39.0892	39.4713	BF	BF
hsa-miR-198	38.6308	BF	BF	BF	BF	BF	BF	BF	BF	BF	BF	BF	BF	BF	BF	37.2973	BF	BF	BF	BF	BF	BF	BF	BF	BF	BF	38.8716	BF	BF	BF	BF	BF	BF	BF	BF	BF	BF	BF	BF	BF	BF	BF	BF	BF	BF	BF	BF	BF	BF
hsa-miR-23a-5p	BF	BF	BF	BF	BF	BF	BF	BF	BF	BF	BF	BF	BF	BF	BF	BF	BF	BF	BF	BF	BF	BF	37.0179	BF	BF	BF	35.4158	BF	BF	BF	BF	BF	BF	BF	BF	BF	BF	BF	BF	BF	BF	BF	BF	BF	BF	BF	BF	BF	BF
hsa-miR-299-5p	BF	BF	BF	BF	BF	BF	BF	BF	BF	BF	BF	BF	BF	BF	BF	BF	BF	BF	BF	BF	BF	BF	BF	BF	BF	BF	BF	BF	BF	BF	BF	BF	BF	BF	39.7119	BF	BF	BF	BF	BF	BF	BF	BF	BF	BF	36.0871	BF	36.842	BF
hsa-miR-32-3p	BF	BF	BF	BF	BF	BF	BF	BF	36.7329	BF	BF	BF	BF	BF	BF	BF	BF	BF	BF	BF	BF	BF	BF	BF	BF	BF	BF	BF	BF	BF	BF	BF	BF	36.3284	BF	BF	BF	BF	BF	BF	BF	BF	BF	BF	BF	36.8523	BF	BF	BF
hsa-miR-450b-5p	BF	37.4243	BF	BF	BF	BF	38.7971	BF	BF	BF	BF	BF	BF	BF	BF	BF	BF	BF	36.9317	BF	BF	BF	BF	BF	BF	BF	BF	BF	BF	BF	BF	BF	BF	BF	BF	BF	BF	BF	BF	BF	BF	BF	BF	BF	BF	BF	BF	BF	BF
hsa-miR-455-5p	BF	BF	37.476	BF	BF	BF	BF	BF	BF	BF	BF	BF	BF	BF	BF	BF	BF	BF	BF	BF	BF	BF	BF	BF	BF	BF	BF	37.1266	BF	BF	BF	BF	BF	BF	BF	BF	BF	BF	BF	BF	BF	BF	BF	BF	BF	BF	BF	BF	BF
hsa-miR-518c-5p	BF	BF	BF	BF	BF	BF	BF	BF	BF	BF	BF	BF	BF	BF	BF	BF	BF	BF	38.4639	BF	BF	BF	BF	37.2714	BF	BF	BF	BF	BF	BF	BF	BF	BF	BF	BF	BF	BF	BF	BF	BF	BF	BF	BF	BF	38.8776	BF	BF	BF	BF
hsa-miR-619-3p	BF	BF	BF	BF	BF	BF	BF	BF	BF	BF	BF	BF	BF	BF	BF	BF	BF	BF	BF	BF	BF	BF	BF	BF	BF	BF	BF	BF	37.5674	BF	BF	BF	BF	BF	36.769	BF	BF	BF	BF	BF	BF	BF	BF	BF	BF	BF	BF	BF	35.613
hsa-miR-654-5p	BF	BF	BF	BF	BF	BF	BF	BF	BF	BF	BF	BF	BF	BF	BF	BF	BF	BF	BF	39.7491	BF	BF	BF	BF	BF	BF	BF	BF	BF	BF	BF	BF	BF	BF	BF	BF	BF	BF	BF	BF	BF	BF	BF	BF	BF	BF	BF	37.1858	BF
hsa-miR-892a	BF	BF	BF	BF	BF	BF	BF	36.9582	BF	BF	BF	BF	BF	BF	BF	BF	BF	BF	BF	BF	BF	BF	BF	BF	BF	BF	BF	BF	BF	BF	BF	BF	BF	BF	BF	BF	BF	BF	BF	BF	38.6373	BF	BF	BF	BF	BF	BF	BF	BF
hsa-miR-936	BF	BF	BF	BF	BF	BF	BF	BF	BF	BF	BF	BF	BF	BF	BF	BF	BF	BF	BF	BF	BF	BF	BF	BF	BF	BF	BF	BF	BF	BF	BF	BF	BF	BF	BF	BF	BF	BF	BF	BF	BF	BF	BF	BF	BF	BF	37.0051	BF	BF
hsa-miR-10a-3p	BF	BF	BF	BF	BF	BF	BF	BF	BF	BF	BF	BF	BF	BF	BF	BF	BF	BF	BF	BF	BF	BF	BF	BF	BF	BF	BF	BF	BF	BF	BF	BF	BF	BF	BF	BF	BF	BF	BF	BF	BF	BF	BF	BF	BF	BF	BF	BF	BF
hsa-miR-1203	BF	BF	BF	BF	BF	BF	BF	BF	BF	BF	BF	BF	BF	BF	BF	BF	BF	BF	BF	BF	37.4615	BF	BF	BF	BF	BF	37.1572	BF	BF	BF	BF	BF	BF	BF	BF	BF	BF	BF	BF	BF	BF	BF	BF	BF	BF	BF	BF	BF	BF
hsa-miR-1205	BF	BF	BF	BF	BF	BF	BF	BF	BF	BF	BF	BF	BF	BF	BF	BF	BF	BF	BF	BF	BF	BF	BF	BF	BF	BF	BF	BF	BF	BF	BF	BF	BF	BF	BF	BF	BF	BF	BF	BF	BF	BF	BF	37.7258	BF	BF	BF	BF	BF
hsa-miR-1914-3p	BF	BF	BF	BF	BF	BF	BF	BF	BF	BF	BF	BF	BF	36.7262	BF	BF	BF	BF	BF	BF	BF	BF	BF	BF	BF	BF	BF	BF	BF	BF	BF	BF	BF	BF	BF	BF	BF	BF	BF	BF	BF	BF	BF	BF	BF	BF	BF	BF	BF
hsa-miR-30b-3p	BF	BF	BF	BF	BF	BF	BF	BF	BF	BF	BF	BF	BF	BF	BF	BF	BF	BF	BF	BF	BF	BF	BF	BF	BF	BF	BF	BF	BF	BF	BF	BF	BF	BF	BF	BF	BF	BF	BF	BF	BF	BF	BF	BF	BF	BF	BF	BF	BF
hsa-miR-373-3p	BF	BF	BF	BF	BF	BF	BF	BF	BF	BF	BF	BF	BF	BF	BF	BF	BF	BF	BF	BF	BF	BF	BF	BF	34.9545	BF	BF	BF	BF	BF	BF	BF	BF	BF	BF	BF	BF	BF	BF	BF	BF	BF	BF	BF	BF	BF	BF	BF	BF
hsa-miR-572	BF	BF	BF	BF	39.8284	BF	BF	BF	BF	BF	BF	BF	BF	BF	BF	BF	BF	BF	BF	BF	BF	BF	BF	BF	BF	BF	BF	BF	BF	BF	BF	BF	BF	BF	BF	BF	BF	BF	BF	BF	BF	BF	BF	BF	38.3578	BF	BF	BF	BF
hsa-miR-592	BF	BF	BF	BF	BF	BF	BF	BF	BF	BF	37.7518	BF	BF	BF	BF	BF	BF	BF	BF	BF	BF	BF	BF	BF	BF	BF	BF	BF	BF	BF	BF	38.2867	BF	BF	BF	BF	BF	BF	BF	BF	BF	BF	BF	BF	BF	BF	BF	BF	BF
hsa-miR-643	BF	36.6902	BF	BF	BF	BF	BF	BF	BF	BF	BF	BF	BF	BF	BF	BF	BF	BF	BF	BF	37.686	BF	BF	BF	BF	BF	BF	BF	BF	BF	BF	BF	BF	BF	BF	BF	BF	BF	BF	BF	BF	BF	BF	BF	BF	BF	BF	BF	BF
hsa-miR-943	BF	BF	BF	BF	BF	36.6014	BF	BF	BF	BF	BF	BF	BF	BF	BF	BF	BF	BF	BF	BF	BF	38.2854	BF	BF	BF	BF	BF	BF	BF	BF	BF	BF	BF	BF	BF	BF	BF	BF	BF	BF	BF	BF	BF	BF	BF	BF	BF	BF	BF
hsa-miR-1256	BF	BF	BF	BF	BF	BF	BF	BF	BF	BF	BF	BF	BF	BF	BF	BF	BF	36.3467	BF	36.6042	BF	BF	BF	BF	BF	BF	BF	BF	BF	BF	BF	BF	BF	BF	BF	BF	BF	BF	BF	BF	BF	BF	BF	BF	BF	BF	BF	BF	BF
hsa-miR-135a-3p	BF	BF	BF	BF	BF	BF	BF	BF	BF	BF	BF	BF	BF	BF	BF	BF	BF	BF	BF	BF	BF	BF	BF	BF	BF	BF	BF	BF	BF	BF	BF	BF	BF	BF	BF	BF	BF	BF	BF	BF	BF	BF	BF	BF	BF	BF	36.9519	BF	BF
hsa-miR-135b-5p	BF	BF	BF	BF	BF	BF	BF	39.7132	BF	BF	BF	BF	BF	BF	BF	BF	BF	BF	BF	BF	BF	BF	BF	BF	BF	BF	BF	BF	BF	BF	BF	BF	BF	BF	BF	BF	BF	BF	BF	BF	BF	BF	BF	BF	BF	BF	BF	BF	BF
hsa-miR-138-1-3p	BF	BF	BF	BF	BF	BF	BF	BF	BF	BF	BF	BF	BF	BF	BF	BF	BF	BF	BF	BF	BF	BF	BF	BF	37.9803	BF	BF	BF	BF	BF	BF	BF	BF	BF	BF	BF	BF	BF	BF	BF	BF	BF	BF	BF	BF	37.7891	BF	BF	BF
hsa-miR-146b-3p	BF	BF	BF	BF	BF	BF	BF	BF	BF	BF	BF	BF	BF	BF	BF	BF	BF	BF	BF	BF	BF	BF	BF	BF	BF	BF	BF	BF	BF	BF	37.1688	BF	BF	BF	BF	BF	BF	BF	BF	BF	BF	BF	BF	36.3026	BF	BF	BF	BF	BF
hsa-miR-183-3p	BF	BF	BF	BF	BF	BF	BF	BF	BF	BF	BF	BF	BF	BF	BF	BF	BF	BF	BF	BF	BF	BF	37.5807	BF	BF	BF	BF	BF	BF	BF	BF	BF	BF	BF	BF	BF	BF	BF	BF	BF	BF	BF	BF	BF	BF	BF	BF	BF	BF
hsa-miR-192-3p	BF	BF	BF	BF	BF	BF	BF	BF	BF	BF	BF	BF	BF	BF	BF	BF	BF	BF	BF	BF	BF	BF	BF	BF	BF	BF	BF	BF	BF	BF	BF	BF	BF	BF	BF	BF	BF	BF	BF	BF	BF	BF	BF	BF	BF	BF	BF	BF	BF
hsa-miR-200a-5p	BF	BF	37.5192	BF	BF	BF	BF	BF	BF	BF	BF	BF	BF	BF	BF	BF	BF	BF	BF	BF	38.1054	BF	BF	BF	BF	BF	BF	BF	BF	BF	BF	BF	BF	BF	BF	BF	BF	BF	BF	BF	BF	BF	BF	BF	BF	BF	BF	BF	BF
hsa-miR-208b-3p	BF	BF	BF	BF	BF	BF	BF	BF	BF	BF	BF	BF	BF	BF	BF	BF	BF	BF	BF	BF	BF	BF	BF	BF	BF	BF	BF	BF	BF	BF	BF	BF	BF	BF	BF	BF	BF	37.0553	BF	BF	BF	BF	BF	BF	BF	BF	BF	BF	BF
hsa-miR-20b-3p	BF	BF	BF	BF	BF	BF	BF	BF	BF	BF	BF	BF	BF	BF	BF	BF	BF	BF	BF	BF	38.3749	BF	BF	BF	BF	BF	BF	BF	BF	BF	BF	BF	BF	BF	BF	BF	BF	BF	BF	BF	BF	BF	BF	BF	BF	BF	BF	BF	BF
hsa-miR-26a-2-3p	BF	BF	BF	BF	BF	BF	39.5676	BF	BF	BF	BF	BF	BF	BF	BF	BF	BF	BF	BF	BF	BF	BF	BF	BF	BF	BF	BF	BF	BF	BF	BF	BF	BF	BF	BF	BF	BF	BF	BF	BF	BF	BF	BF	BF	BF	BF	BF	BF	BF
hsa-miR-323b-5p	BF	BF	BF	BF	37.3876	BF	BF	BF	BF	BF	BF	BF	BF	BF	BF	BF	BF	BF	BF	BF	BF	BF	BF	BF	BF	BF	BF	BF	BF	BF	BF	BF	BF	39.1174	BF	BF	BF	BF	BF	BF	BF	BF	BF	BF	BF	BF	BF	BF	BF
hsa-miR-331-5p	BF	BF	BF	BF	BF	BF	BF	BF	BF	BF	BF	BF	BF	BF	BF	BF	BF	BF	BF	BF	38.0132	BF	BF	37.6356	BF	BF	BF	BF	BF	BF	BF	BF	BF	BF	BF	BF	BF	BF	BF	BF	BF	BF	BF	BF	BF	BF	BF	BF	BF
hsa-miR-34c-3p	BF	BF	BF	BF	BF	BF	BF	BF	BF	BF	BF	BF	BF	BF	BF	BF	BF	BF	BF	BF	BF	BF	BF	BF	37.6098	BF	BF	BF	BF	BF	BF	BF	BF	BF	BF	BF	BF	BF	BF	BF	BF	BF	BF	BF	BF	BF	BF	BF	BF
hsa-miR-429	BF	BF	BF	BF	BF	BF	BF	BF	BF	BF	BF	BF	BF	BF	BF	BF	BF	BF	BF	BF	BF	BF	BF	BF	BF	BF	BF	BF	BF	BF	BF	BF	BF	BF	BF	BF	BF	BF	BF	BF	37.0396	38.7894	BF	BF	BF	BF	BF	BF	BF
hsa-miR-517a-3p	BF	35.9798	BF	BF	BF	BF	BF	BF	BF	BF	BF	BF	BF	BF	BF	BF	BF	BF	BF	BF	BF	BF	BF	BF	BF	BF	BF	BF	BF	37.0137	BF	BF	BF	BF	BF	BF	BF	BF	BF	BF	BF	BF	BF	BF	BF	BF	BF	BF	BF
hsa-miR-519e-5p	37.8859	BF	BF	BF	BF	BF	BF	BF	BF	BF	BF	BF	BF	BF	BF	BF	BF	BF	BF	BF	BF	BF	BF	BF	BF	BF	BF	BF	BF	BF	BF	BF	BF	BF	BF	BF	BF	BF	BF	BF	BF	BF	BF	BF	BF	BF	BF	BF	37.8121
hsa-miR-520h	BF	BF	BF	BF	BF	BF	BF	BF	BF	BF	BF	BF	BF	BF	BF	BF	BF	BF	BF	BF	BF	BF	BF	BF	BF	BF	BF	BF	BF	BF	BF	BF	BF	BF	BF	BF	BF	BF	BF	BF	BF	BF	BF	BF	BF	BF	BF	BF	36.2597
hsa-miR-522-3p	BF	BF	BF	BF	BF	BF	BF	BF	BF	BF	BF	BF	BF	BF	BF	BF	BF	35.6795	BF	BF	BF	BF	BF	BF	BF	35.1977	BF	BF	BF	BF	BF	BF	BF	BF	BF	BF	BF	BF	BF	BF	BF	BF	BF	BF	BF	BF	BF	BF	BF
hsa-miR-524-3p	BF	BF	BF	BF	BF	BF	BF	BF	BF	BF	BF	BF	BF	39.2058	BF	BF	BF	BF	BF	BF	BF	BF	BF	BF	BF	BF	BF	BF	BF	BF	BF	BF	BF	BF	BF	BF	BF	BF	BF	BF	BF	37.0773	BF	BF	BF	BF	BF	BF	BF
hsa-miR-558	BF	BF	BF	BF	BF	BF	BF	BF	BF	BF	BF	BF	BF	BF	BF	BF	BF	BF	BF	BF	BF	BF	BF	BF	BF	38.8045	BF	BF	BF	BF	BF	BF	BF	BF	BF	BF	BF	BF	BF	BF	BF	BF	BF	36.9863	BF	BF	BF	BF	BF
hsa-miR-615-3p	BF	BF	BF	BF	BF	BF	BF	BF	BF	BF	BF	BF	BF	BF	BF	BF	BF	BF	BF	BF	BF	BF	BF	38.2117	BF	BF	BF	37.7102	BF	BF	BF	BF	BF	BF	BF	BF	BF	BF	BF	BF	BF	BF	BF	BF	BF	BF	BF	BF	BF
hsa-miR-634	BF	BF	BF	BF	BF	BF	BF	BF	BF	BF	BF	BF	BF	BF	BF	BF	BF	BF	BF	BF	BF	BF	BF	BF	BF	BF	36.0225	BF	BF	BF	BF	BF	BF	BF	BF	BF	BF	BF	BF	BF	BF	BF	BF	BF	BF	BF	BF	BF	BF
hsa-miR-638	37.7551	BF	BF	BF	BF	BF	BF	BF	BF	BF	BF	BF	BF	BF	BF	BF	BF	BF	BF	BF	BF	BF	BF	BF	BF	BF	BF	BF	BF	BF	BF	BF	BF	BF	BF	BF	BF	BF	BF	BF	BF	BF	BF	BF	BF	BF	BF	BF	BF
hsa-miR-641	36.5652	BF	BF	BF	BF	BF	BF	BF	BF	BF	BF	BF	BF	BF	BF	BF	BF	BF	BF	BF	BF	BF	BF	BF	BF	BF	BF	BF	BF	BF	BF	BF	BF	37.3045	BF	BF	BF	BF	BF	BF	BF	BF	BF	BF	BF	BF	BF	BF	BF
hsa-miR-708-5p	BF	BF	BF	BF	BF	BF	BF	BF	BF	BF	BF	BF	BF	BF	BF	BF	BF	BF	BF	BF	BF	BF	BF	BF	BF	BF	BF	BF	BF	BF	BF	BF	BF	BF	BF	BF	BF	BF	BF	BF	BF	BF	BF	BF	39.931	BF	BF	BF	BF
hsa-miR-885-3p	BF	BF	37.0643	BF	BF	BF	BF	BF	BF	BF	BF	BF	BF	BF	BF	BF	BF	BF	BF	BF	BF	BF	BF	BF	BF	BF	BF	BF	BF	BF	BF	BF	BF	BF	BF	BF	BF	BF	BF	BF	BF	BF	BF	BF	BF	BF	BF	BF	BF
hsa-miR-888-3p	BF	BF	BF	BF	BF	BF	BF	BF	BF	BF	BF	BF	BF	BF	BF	BF	BF	BF	BF	BF	BF	BF	BF	36.6676	BF	BF	BF	BF	BF	BF	BF	BF	BF	BF	BF	BF	BF	BF	BF	BF	BF	BF	BF	BF	BF	BF	BF	BF	BF
hsa-miR-92a-1-5p	BF	BF	BF	BF	BF	BF	BF	BF	BF	BF	BF	BF	BF	BF	BF	BF	BF	BF	BF	BF	BF	BF	BF	BF	BF	BF	BF	BF	BF	BF	BF	BF	BF	36.3539	BF	BF	BF	BF	BF	BF	BF	BF	BF	BF	BF	BF	BF	BF	BF
hsa-miR-1255b-5p	BF	BF	BF	BF	BF	BF	BF	BF	BF	BF	BF	BF	BF	BF	BF	BF	BF	BF	BF	BF	BF	BF	BF	BF	BF	BF	BF	BF	BF	BF	BF	BF	BF	BF	BF	BF	BF	BF	BF	BF	BF	BF	BF	BF	BF	BF	BF	BF	BF
hsa-miR-129-5p	BF	BF	BF	BF	38.0969	BF	BF	BF	BF	BF	BF	BF	BF	BF	BF	BF	BF	BF	BF	BF	BF	BF	BF	BF	BF	BF	BF	BF	BF	BF	BF	BF	BF	BF	BF	BF	BF	BF	BF	BF	BF	BF	BF	BF	BF	BF	BF	BF	BF
hsa-miR-132-5p	BF	BF	BF	BF	BF	BF	BF	BF	BF	BF	BF	BF	BF	BF	BF	BF	BF	BF	36.1972	BF	BF	BF	BF	BF	BF	BF	BF	BF	BF	BF	BF	BF	BF	BF	BF	BF	BF	BF	BF	BF	BF	BF	BF	BF	BF	BF	BF	BF	BF
hsa-miR-1468-5p	BF	BF	BF	BF	BF	BF	BF	BF	BF	BF	BF	BF	BF	BF	BF	BF	BF	BF	BF	BF	BF	BF	BF	BF	BF	BF	BF	BF	BF	BF	BF	BF	BF	BF	BF	BF	BF	BF	BF	BF	BF	38.8819	BF	BF	BF	BF	BF	BF	BF
hsa-miR-2113	BF	BF	BF	BF	BF	38.6413	BF	BF	BF	BF	BF	BF	BF	BF	BF	BF	BF	BF	BF	BF	BF	BF	BF	BF	BF	BF	BF	BF	BF	BF	BF	BF	BF	BF	BF	BF	BF	BF	BF	BF	BF	BF	BF	BF	BF	BF	BF	BF	BF
hsa-miR-211-5p	BF	BF	BF	BF	BF	BF	BF	BF	BF	BF	BF	36.258	BF	BF	BF	BF	BF	BF	BF	BF	BF	BF	BF	BF	BF	BF	BF	BF	BF	BF	BF	BF	BF	BF	BF	BF	BF	BF	BF	BF	BF	BF	BF	BF	BF	BF	BF	BF	BF
hsa-miR-377-5p	BF	BF	BF	BF	BF	BF	BF	BF	BF	BF	BF	BF	BF	BF	BF	BF	BF	BF	BF	BF	BF	BF	BF	BF	BF	BF	BF	BF	BF	BF	BF	BF	BF	BF	BF	BF	BF	BF	BF	BF	BF	BF	BF	37.8123	BF	BF	BF	BF	BF
hsa-miR-409-5p	BF	BF	BF	BF	BF	BF	BF	BF	BF	BF	BF	BF	BF	BF	BF	BF	BF	BF	BF	BF	BF	BF	BF	BF	BF	BF	BF	BF	BF	BF	BF	BF	BF	BF	BF	BF	BF	BF	BF	BF	BF	BF	BF	BF	BF	BF	BF	BF	BF
hsa-miR-452-3p	BF	BF	BF	BF	BF	BF	BF	BF	BF	BF	BF	BF	BF	BF	BF	BF	BF	BF	BF	BF	BF	BF	BF	BF	BF	BF	BF	BF	BF	BF	BF	BF	BF	BF	BF	BF	BF	BF	BF	BF	BF	BF	BF	BF	BF	BF	BF	BF	38.8269
hsa-miR-499a-3p	BF	BF	BF	BF	BF	BF	BF	BF	BF	BF	BF	BF	BF	BF	BF	BF	BF	BF	BF	BF	BF	BF	BF	BF	BF	BF	BF	BF	BF	BF	BF	BF	BF	BF	BF	BF	BF	BF	BF	BF	36.904	BF	BF	BF	BF	BF	BF	BF	BF
hsa-miR-518e-5p	BF	BF	BF	BF	BF	BF	BF	BF	BF	BF	BF	BF	BF	BF	BF	BF	BF	BF	BF	BF	BF	BF	BF	BF	BF	BF	BF	BF	BF	BF	BF	BF	BF	BF	BF	BF	BF	BF	BF	BF	BF	BF	BF	BF	BF	BF	BF	BF	BF
hsa-miR-519a-3p	BF	BF	BF	BF	BF	BF	BF	37.3123	BF	BF	BF	BF	BF	BF	BF	BF	BF	BF	BF	BF	BF	BF	BF	BF	BF	BF	BF	BF	BF	BF	BF	BF	BF	BF	BF	BF	BF	BF	BF	BF	BF	BF	BF	BF	BF	BF	BF	BF	BF
hsa-miR-526b-5p	BF	BF	BF	BF	BF	BF	BF	BF	BF	38.3714	BF	BF	BF	BF	BF	BF	BF	BF	BF	BF	BF	BF	BF	BF	BF	BF	BF	BF	BF	BF	BF	BF	BF	BF	BF	BF	BF	BF	BF	BF	BF	BF	BF	BF	BF	BF	BF	BF	BF
hsa-miR-556-3p	BF	BF	BF	BF	BF	BF	BF	BF	BF	BF	BF	BF	BF	BF	BF	BF	BF	BF	BF	BF	BF	BF	BF	BF	BF	BF	BF	BF	BF	BF	BF	BF	BF	BF	BF	BF	BF	BF	BF	BF	BF	BF	BF	BF	BF	BF	BF	38.7194	BF
hsa-miR-649	BF	BF	BF	BF	BF	BF	BF	BF	BF	BF	BF	BF	BF	BF	BF	BF	BF	BF	BF	BF	36.7609	BF	BF	BF	BF	BF	BF	BF	BF	BF	BF	BF	BF	BF	BF	BF	BF	BF	BF	BF	BF	BF	BF	BF	BF	BF	BF	BF	BF
hsa-miR-891a-5p	BF	BF	BF	BF	BF	BF	BF	BF	BF	BF	BF	BF	BF	BF	39.6266	BF	BF	BF	BF	BF	BF	BF	BF	BF	BF	BF	BF	BF	BF	BF	BF	BF	BF	BF	BF	BF	BF	BF	BF	BF	BF	BF	BF	BF	BF	BF	BF	BF	BF
hsa-miR-9-3p	BF	BF	BF	BF	BF	BF	BF	BF	BF	BF	BF	BF	BF	BF	BF	BF	BF	BF	BF	BF	BF	BF	BF	BF	BF	BF	BF	BF	BF	BF	BF	BF	BF	BF	BF	BF	BF	BF	BF	BF	BF	BF	BF	BF	BF	BF	BF	BF	BF
hsa-miR-96-3p	BF	BF	BF	BF	BF	BF	BF	BF	BF	BF	BF	BF	BF	BF	BF	BF	36.456	BF	BF	BF	BF	BF	BF	BF	BF	BF	BF	BF	BF	BF	BF	BF	BF	BF	BF	BF	BF	BF	BF	BF	BF	BF	BF	BF	BF	BF	BF	BF	BF
hsa-miR-1200	BF	BF	BF	BF	BF	BF	BF	BF	BF	BF	BF	BF	BF	BF	BF	BF	BF	BF	BF	BF	BF	BF	BF	BF	BF	BF	BF	BF	BF	BF	BF	BF	BF	BF	BF	BF	BF	BF	BF	BF	BF	BF	BF	BF	BF	BF	BF	BF	BF
hsa-miR-124-3p	BF	BF	BF	BF	BF	BF	BF	BF	BF	BF	BF	BF	BF	BF	BF	BF	BF	BF	BF	BF	BF	BF	BF	BF	BF	BF	BF	BF	BF	BF	BF	BF	BF	BF	BF	BF	BF	BF	BF	BF	BF	BF	BF	BF	BF	BF	BF	BF	BF
hsa-miR-302c-5p	BF	BF	BF	BF	BF	BF	BF	BF	BF	BF	BF	BF	BF	BF	BF	BF	BF	BF	BF	BF	BF	BF	BF	BF	BF	BF	BF	BF	BF	BF	BF	BF	BF	BF	BF	BF	BF	BF	BF	BF	BF	BF	BF	BF	BF	BF	BF	BF	BF
hsa-miR-363-5p	BF	BF	BF	BF	BF	BF	BF	BF	BF	BF	BF	BF	BF	BF	BF	BF	BF	BF	BF	BF	BF	BF	BF	BF	BF	BF	BF	BF	BF	BF	BF	BF	BF	BF	BF	BF	BF	BF	BF	BF	BF	BF	BF	BF	BF	BF	BF	BF	BF
hsa-miR-449a	BF	BF	BF	BF	BF	BF	BF	BF	BF	BF	BF	BF	BF	BF	BF	BF	BF	BF	BF	BF	BF	BF	BF	BF	BF	BF	BF	BF	BF	BF	BF	BF	BF	BF	BF	BF	BF	BF	BF	BF	BF	BF	BF	BF	BF	BF	BF	BF	BF
hsa-miR-449b-3p	BF	BF	BF	BF	BF	BF	BF	BF	BF	BF	BF	BF	BF	BF	BF	BF	BF	BF	BF	BF	BF	BF	BF	BF	BF	BF	BF	BF	BF	BF	BF	BF	BF	BF	BF	BF	BF	BF	BF	BF	BF	BF	BF	BF	BF	BF	BF	BF	BF
hsa-miR-489-3p	BF	BF	BF	BF	BF	BF	BF	BF	BF	BF	BF	BF	BF	BF	BF	BF	BF	BF	BF	BF	BF	BF	BF	BF	BF	BF	BF	BF	BF	BF	BF	BF	BF	BF	BF	BF	BF	BF	BF	BF	BF	BF	BF	BF	BF	BF	BF	BF	BF
hsa-miR-509-3-5p	BF	BF	BF	BF	BF	BF	BF	BF	BF	BF	BF	BF	BF	BF	BF	BF	BF	BF	BF	BF	BF	BF	BF	BF	BF	BF	BF	BF	BF	BF	BF	BF	BF	BF	BF	BF	BF	BF	BF	BF	BF	BF	BF	BF	BF	BF	BF	BF	BF
hsa-miR-514a-3p	BF	BF	BF	BF	BF	BF	BF	BF	BF	BF	BF	BF	BF	BF	BF	BF	BF	BF	BF	BF	BF	BF	BF	BF	BF	BF	BF	BF	BF	BF	BF	BF	BF	BF	BF	BF	BF	BF	BF	BF	BF	BF	BF	BF	BF	BF	BF	BF	BF
hsa-miR-520b	BF	BF	BF	BF	BF	BF	BF	BF	BF	BF	BF	BF	BF	BF	BF	BF	BF	BF	BF	BF	BF	BF	BF	BF	BF	BF	BF	BF	BF	BF	BF	BF	BF	BF	BF	BF	BF	BF	BF	BF	BF	BF	BF	BF	BF	BF	BF	BF	BF
hsa-miR-567	BF	BF	BF	BF	BF	BF	BF	BF	BF	BF	BF	BF	BF	BF	BF	BF	BF	BF	BF	BF	BF	BF	BF	BF	BF	BF	BF	BF	BF	BF	BF	BF	BF	BF	BF	BF	BF	BF	BF	BF	BF	BF	BF	BF	BF	BF	BF	BF	BF
hsa-miR-601	BF	BF	BF	BF	BF	BF	BF	BF	BF	BF	BF	BF	BF	BF	BF	BF	BF	BF	BF	BF	BF	BF	BF	BF	BF	BF	BF	BF	BF	BF	BF	BF	BF	BF	BF	BF	BF	BF	BF	BF	BF	BF	BF	BF	BF	BF	BF	BF	BF
hsa-miR-616-3p	BF	BF	BF	BF	BF	BF	BF	BF	BF	BF	BF	BF	BF	BF	BF	BF	BF	BF	BF	BF	BF	BF	BF	BF	BF	BF	BF	BF	BF	BF	BF	BF	BF	BF	BF	BF	BF	BF	BF	BF	BF	BF	BF	BF	BF	BF	BF	BF	BF
hsa-miR-659-3p	BF	BF	BF	BF	BF	BF	BF	BF	BF	BF	BF	BF	BF	BF	BF	BF	BF	BF	BF	BF	BF	BF	BF	BF	BF	BF	BF	BF	BF	BF	BF	BF	BF	BF	BF	BF	BF	BF	BF	BF	BF	BF	BF	BF	BF	BF	BF	BF	BF
hsa-miR-1245a	BF	BF	35.4637	BF	BF	BF	BF	BF	BF	BF	BF	BF	BF	BF	BF	BF	BF	BF	BF	BF	BF	BF	BF	BF	BF	BF	BF	BF	BF	BF	BF	BF	BF	BF	BF	BF	BF	BF	BF	BF	BF	BF	BF	BF	BF	BF	BF	BF	BF
hsa-miR-124-5p	BF	BF	BF	BF	BF	BF	BF	BF	BF	BF	BF	36.0994	BF	BF	BF	BF	BF	BF	BF	BF	BF	BF	BF	BF	BF	BF	BF	BF	BF	BF	BF	BF	BF	BF	BF	BF	BF	BF	BF	BF	BF	BF	BF	BF	BF	BF	BF	BF	BF
hsa-miR-1254	BF	BF	BF	BF	BF	BF	BF	BF	BF	BF	BF	BF	BF	BF	BF	BF	BF	BF	BF	BF	BF	BF	BF	BF	BF	BF	BF	BF	39.6653	BF	BF	BF	BF	BF	BF	BF	BF	BF	BF	BF	BF	BF	BF	BF	BF	BF	BF	BF	BF
hsa-miR-1258	BF	BF	BF	BF	36.2628	BF	BF	BF	BF	BF	BF	BF	BF	BF	BF	BF	BF	BF	BF	BF	BF	BF	BF	BF	BF	BF	BF	BF	BF	BF	BF	BF	BF	BF	BF	BF	BF	BF	BF	BF	BF	BF	BF	BF	BF	BF	BF	BF	BF
hsa-miR-1267	BF	BF	BF	BF	BF	BF	BF	BF	BF	BF	BF	BF	BF	BF	BF	BF	BF	BF	BF	BF	BF	BF	BF	BF	BF	BF	BF	BF	BF	BF	BF	BF	BF	BF	BF	BF	BF	BF	BF	BF	BF	BF	BF	BF	BF	BF	BF	BF	BF
hsa-miR-135b-3p	36.4294	BF	BF	BF	BF	BF	BF	BF	BF	BF	BF	BF	BF	BF	BF	BF	BF	BF	BF	BF	BF	BF	BF	BF	BF	BF	BF	BF	BF	BF	BF	BF	BF	BF	BF	BF	BF	BF	BF	BF	BF	BF	BF	BF	BF	BF	BF	BF	BF
hsa-miR-146a-3p	BF	BF	BF	BF	BF	BF	BF	BF	BF	BF	BF	BF	BF	BF	BF	BF	BF	BF	BF	BF	BF	38.0368	BF	BF	BF	BF	BF	BF	BF	BF	BF	BF	BF	BF	BF	BF	BF	BF	BF	BF	BF	BF	BF	BF	BF	BF	BF	BF	BF
hsa-miR-187-3p	BF	BF	BF	BF	BF	BF	BF	BF	BF	BF	BF	BF	BF	BF	BF	BF	BF	BF	BF	BF	BF	BF	BF	BF	BF	BF	BF	BF	BF	BF	BF	BF	BF	BF	BF	BF	BF	BF	35.9868	BF	BF	BF	BF	BF	BF	BF	BF	BF	BF
hsa-miR-18b-3p	BF	BF	BF	BF	BF	BF	BF	BF	BF	BF	BF	BF	BF	BF	BF	BF	BF	39.0187	BF	BF	BF	BF	BF	BF	BF	BF	BF	BF	BF	BF	BF	BF	BF	BF	BF	BF	BF	BF	BF	BF	BF	BF	BF	BF	BF	BF	BF	BF	BF
hsa-miR-193a-3p	BF	BF	BF	BF	BF	BF	BF	BF	BF	BF	BF	BF	BF	BF	BF	BF	BF	BF	BF	BF	BF	BF	BF	39.3524	BF	BF	BF	BF	BF	BF	BF	BF	BF	BF	BF	BF	BF	BF	BF	BF	BF	BF	BF	BF	BF	BF	BF	BF	BF
hsa-miR-196a-5p	BF	BF	BF	BF	BF	BF	BF	BF	BF	BF	BF	BF	BF	BF	BF	BF	BF	38.0595	BF	BF	BF	BF	BF	BF	BF	BF	BF	BF	BF	BF	BF	BF	BF	BF	BF	BF	BF	BF	BF	BF	BF	BF	BF	BF	BF	BF	BF	BF	BF
hsa-miR-216a-5p	BF	BF	BF	BF	BF	BF	BF	BF	BF	BF	BF	BF	BF	BF	BF	BF	BF	BF	BF	BF	BF	BF	BF	BF	BF	BF	BF	BF	BF	BF	BF	BF	BF	BF	BF	BF	BF	BF	BF	BF	BF	BF	BF	BF	BF	BF	BF	BF	BF
hsa-miR-216b-5p	BF	BF	BF	BF	BF	BF	BF	BF	BF	BF	BF	BF	BF	BF	BF	BF	BF	BF	BF	BF	BF	BF	BF	BF	BF	BF	BF	BF	BF	BF	BF	BF	BF	BF	BF	BF	BF	BF	BF	BF	BF	BF	BF	BF	BF	BF	BF	BF	BF
hsa-miR-218-2-3p	BF	BF	BF	BF	BF	BF	BF	BF	BF	BF	BF	BF	BF	BF	BF	BF	BF	BF	BF	BF	BF	BF	BF	BF	BF	BF	BF	BF	BF	BF	BF	BF	BF	BF	BF	BF	BF	BF	BF	39.0631	BF	BF	BF	BF	BF	BF	BF	BF	BF
hsa-miR-23b-5p	BF	BF	BF	BF	BF	BF	BF	BF	BF	BF	BF	BF	BF	BF	BF	BF	BF	BF	BF	BF	BF	BF	BF	BF	BF	36.2349	BF	BF	BF	BF	BF	BF	BF	BF	BF	BF	BF	BF	BF	BF	BF	BF	BF	BF	BF	BF	BF	BF	BF
hsa-miR-27b-5p	BF	BF	BF	BF	BF	BF	BF	BF	BF	BF	BF	BF	BF	BF	BF	BF	BF	36.955	BF	BF	BF	BF	BF	BF	BF	BF	BF	BF	BF	BF	BF	BF	BF	BF	BF	BF	BF	BF	BF	BF	BF	BF	BF	BF	BF	BF	BF	BF	BF
hsa-miR-302b-5p	BF	BF	BF	BF	BF	BF	BF	BF	BF	BF	BF	BF	BF	BF	BF	BF	BF	BF	BF	BF	BF	BF	BF	BF	BF	BF	BF	BF	BF	BF	BF	BF	BF	BF	BF	BF	BF	BF	BF	BF	BF	BF	BF	BF	BF	BF	BF	BF	BF
hsa-miR-302c-3p	BF	BF	BF	BF	BF	BF	BF	BF	BF	37.117	BF	BF	BF	BF	BF	BF	BF	BF	BF	BF	BF	BF	BF	BF	BF	BF	BF	BF	BF	BF	BF	BF	BF	BF	BF	BF	BF	BF	BF	BF	BF	BF	BF	BF	BF	BF	BF	BF	BF
hsa-miR-302d-3p	38.4395	BF	BF	BF	BF	BF	BF	BF	BF	BF	BF	BF	BF	BF	BF	BF	BF	BF	BF	BF	BF	BF	BF	BF	BF	BF	BF	BF	BF	BF	BF	BF	BF	BF	BF	BF	BF	BF	BF	BF	BF	BF	BF	BF	BF	BF	BF	BF	BF
hsa-miR-30c-2-3p	BF	BF	BF	BF	BF	BF	BF	BF	BF	BF	BF	BF	BF	BF	BF	BF	BF	BF	BF	BF	BF	BF	BF	36.9572	BF	BF	BF	BF	BF	BF	BF	BF	BF	BF	BF	BF	BF	BF	BF	BF	BF	BF	BF	BF	BF	BF	BF	BF	BF
hsa-miR-323a-5p	BF	BF	BF	BF	BF	BF	BF	BF	BF	BF	BF	BF	BF	BF	BF	38.138	BF	BF	BF	BF	BF	BF	BF	BF	BF	BF	BF	BF	BF	BF	BF	BF	BF	BF	BF	BF	BF	BF	BF	BF	BF	BF	BF	BF	BF	BF	BF	BF	BF
hsa-miR-338-5p	BF	BF	BF	BF	BF	BF	BF	BF	BF	BF	BF	BF	BF	BF	BF	BF	BF	BF	BF	BF	BF	BF	BF	BF	BF	BF	BF	BF	BF	BF	BF	BF	BF	BF	BF	BF	BF	BF	BF	37.734	BF	BF	BF	BF	BF	BF	BF	BF	BF
hsa-miR-34b-3p	BF	BF	BF	BF	BF	BF	BF	37.9068	BF	BF	BF	BF	BF	BF	BF	BF	BF	BF	BF	BF	BF	BF	BF	BF	BF	BF	BF	BF	BF	BF	BF	BF	BF	BF	BF	BF	BF	BF	BF	BF	BF	BF	BF	BF	BF	BF	BF	BF	BF
hsa-miR-34b-5p	BF	BF	BF	BF	BF	BF	BF	BF	BF	BF	BF	BF	BF	BF	BF	BF	BF	BF	BF	BF	BF	BF	BF	BF	BF	BF	BF	BF	BF	BF	BF	BF	BF	BF	BF	36.306	BF	BF	BF	BF	BF	BF	BF	BF	BF	BF	BF	BF	BF
hsa-miR-34c-5p	BF	BF	BF	BF	BF	BF	BF	BF	BF	BF	BF	BF	BF	BF	BF	BF	BF	BF	BF	BF	BF	BF	BF	BF	BF	BF	BF	BF	BF	BF	BF	BF	BF	39.3907	BF	BF	BF	BF	BF	BF	BF	BF	BF	BF	BF	BF	BF	BF	BF
hsa-miR-371a-5p	BF	BF	BF	BF	BF	BF	BF	BF	BF	BF	BF	BF	BF	BF	BF	BF	BF	BF	BF	BF	BF	BF	BF	BF	BF	BF	BF	BF	BF	BF	BF	BF	BF	BF	BF	BF	BF	BF	BF	BF	BF	BF	BF	BF	BF	37.6125	BF	BF	BF
hsa-miR-372-3p	BF	BF	BF	BF	BF	BF	BF	BF	BF	BF	BF	BF	BF	BF	BF	BF	BF	BF	BF	BF	BF	BF	BF	39.4337	BF	BF	BF	BF	BF	BF	BF	BF	BF	BF	BF	BF	BF	BF	BF	BF	BF	BF	BF	BF	BF	BF	BF	BF	BF
hsa-miR-380-3p	BF	BF	BF	BF	BF	BF	BF	BF	BF	BF	BF	BF	BF	BF	BF	BF	BF	BF	BF	BF	BF	BF	BF	BF	BF	BF	BF	BF	BF	BF	BF	BF	BF	BF	BF	BF	BF	BF	BF	BF	BF	BF	39.0254	BF	BF	BF	BF	BF	BF
hsa-miR-381-5p	BF	BF	BF	BF	BF	BF	BF	BF	BF	BF	BF	BF	BF	BF	BF	BF	BF	BF	BF	BF	BF	BF	BF	BF	BF	BF	BF	BF	BF	BF	BF	BF	BF	BF	BF	BF	BF	BF	BF	BF	BF	BF	BF	BF	BF	BF	BF	BF	BF
hsa-miR-431-3p	BF	BF	BF	BF	BF	BF	BF	BF	BF	BF	BF	BF	BF	BF	BF	BF	BF	BF	BF	BF	BF	BF	BF	BF	BF	BF	BF	BF	BF	BF	BF	BF	BF	BF	BF	BF	BF	BF	BF	BF	BF	BF	BF	BF	BF	BF	BF	37.0865	BF
hsa-miR-490-5p	BF	BF	BF	BF	BF	BF	BF	BF	BF	BF	BF	BF	38.0189	BF	BF	BF	BF	BF	BF	BF	BF	BF	BF	BF	BF	BF	BF	BF	BF	BF	BF	BF	BF	BF	BF	BF	BF	BF	BF	BF	BF	BF	BF	BF	BF	BF	BF	BF	BF
hsa-miR-491-3p	BF	BF	BF	BF	BF	BF	BF	BF	BF	BF	BF	BF	BF	BF	BF	BF	BF	BF	BF	37.8792	BF	BF	BF	BF	BF	BF	BF	BF	BF	BF	BF	BF	BF	BF	BF	BF	BF	BF	BF	BF	BF	BF	BF	BF	BF	BF	BF	BF	BF
hsa-miR-498	BF	BF	BF	BF	BF	BF	BF	BF	BF	BF	BF	BF	BF	BF	BF	BF	BF	BF	BF	BF	BF	BF	BF	BF	38.7327	BF	BF	BF	BF	BF	BF	BF	BF	BF	BF	BF	BF	BF	BF	BF	BF	BF	BF	BF	BF	BF	BF	BF	BF
hsa-miR-506-3p	BF	BF	BF	BF	BF	BF	BF	BF	BF	BF	39.5337	BF	BF	BF	BF	BF	BF	BF	BF	BF	BF	BF	BF	BF	BF	BF	BF	BF	BF	BF	BF	BF	BF	BF	BF	BF	BF	BF	BF	BF	BF	BF	BF	BF	BF	BF	BF	BF	BF
hsa-miR-507	BF	BF	BF	BF	BF	BF	BF	BF	BF	BF	BF	BF	BF	BF	BF	BF	BF	BF	BF	BF	BF	BF	BF	BF	BF	BF	BF	BF	BF	BF	BF	BF	36.1766	BF	BF	BF	BF	BF	BF	BF	BF	BF	BF	BF	BF	BF	BF	BF	BF
hsa-miR-510-5p	BF	BF	BF	BF	BF	BF	BF	BF	BF	BF	38.508	BF	BF	BF	BF	BF	BF	BF	BF	BF	BF	BF	BF	BF	BF	BF	BF	BF	BF	BF	BF	BF	BF	BF	BF	BF	BF	BF	BF	BF	BF	BF	BF	BF	BF	BF	BF	BF	BF
hsa-miR-512-3p	BF	BF	BF	BF	BF	BF	BF	37.63	BF	BF	BF	BF	BF	BF	BF	BF	BF	BF	BF	BF	BF	BF	BF	BF	BF	BF	BF	BF	BF	BF	BF	BF	BF	BF	BF	BF	BF	BF	BF	BF	BF	BF	BF	BF	BF	BF	BF	BF	BF
hsa-miR-512-5p	BF	BF	BF	BF	BF	BF	37.2243	BF	BF	BF	BF	BF	BF	BF	BF	BF	BF	BF	BF	BF	BF	BF	BF	BF	BF	BF	BF	BF	BF	BF	BF	BF	BF	BF	BF	BF	BF	BF	BF	BF	BF	BF	BF	BF	BF	BF	BF	BF	BF
hsa-miR-513b-5p	BF	BF	BF	BF	BF	BF	BF	BF	BF	BF	BF	BF	BF	BF	BF	BF	BF	BF	BF	BF	BF	BF	BF	BF	BF	BF	BF	BF	BF	BF	BF	BF	BF	BF	BF	BF	BF	BF	BF	BF	BF	BF	BF	BF	BF	BF	BF	BF	BF
hsa-miR-518a-3p	BF	BF	38.1967	BF	BF	BF	BF	BF	BF	BF	BF	BF	BF	BF	BF	BF	BF	BF	BF	BF	BF	BF	BF	BF	BF	BF	BF	BF	BF	BF	BF	BF	BF	BF	BF	BF	BF	BF	BF	BF	BF	BF	BF	BF	BF	BF	BF	BF	BF
hsa-miR-518c-3p	BF	37.5882	BF	BF	BF	BF	BF	BF	BF	BF	BF	BF	BF	BF	BF	BF	BF	BF	BF	BF	BF	BF	BF	BF	BF	BF	BF	BF	BF	BF	BF	BF	BF	BF	BF	BF	BF	BF	BF	BF	BF	BF	BF	BF	BF	BF	BF	BF	BF
hsa-miR-520a-5p	BF	BF	BF	BF	37.4552	BF	BF	BF	BF	BF	BF	BF	BF	BF	BF	BF	BF	BF	BF	BF	BF	BF	BF	BF	BF	BF	BF	BF	BF	BF	BF	BF	BF	BF	BF	BF	BF	BF	BF	BF	BF	BF	BF	BF	BF	BF	BF	BF	BF
hsa-miR-520f-3p	BF	BF	BF	36.7362	BF	BF	BF	BF	BF	BF	BF	BF	BF	BF	BF	BF	BF	BF	BF	BF	BF	BF	BF	BF	BF	BF	BF	BF	BF	BF	BF	BF	BF	BF	BF	BF	BF	BF	BF	BF	BF	BF	BF	BF	BF	BF	BF	BF	BF
hsa-miR-520g-3p	BF	BF	BF	BF	BF	BF	BF	BF	BF	BF	BF	38.203	BF	BF	BF	BF	BF	BF	BF	BF	BF	BF	BF	BF	BF	BF	BF	BF	BF	BF	BF	BF	BF	BF	BF	BF	BF	BF	BF	BF	BF	BF	BF	BF	BF	BF	BF	BF	BF
hsa-miR-526b-3p	BF	BF	BF	BF	BF	BF	BF	BF	BF	BF	BF	BF	BF	BF	BF	BF	BF	BF	BF	BF	BF	BF	BF	BF	BF	BF	BF	BF	BF	BF	BF	37.3667	BF	BF	BF	BF	BF	BF	BF	BF	BF	BF	BF	BF	BF	BF	BF	BF	BF
hsa-miR-541-3p	BF	BF	BF	BF	BF	BF	BF	BF	BF	BF	BF	BF	BF	BF	BF	BF	BF	BF	BF	BF	BF	BF	BF	BF	BF	BF	BF	BF	BF	BF	BF	BF	BF	BF	BF	BF	BF	BF	BF	BF	BF	37.1016	BF	BF	BF	BF	BF	BF	BF
hsa-miR-541-5p	BF	BF	BF	BF	BF	BF	BF	BF	BF	BF	BF	BF	BF	BF	BF	BF	BF	BF	BF	BF	38.0832	BF	BF	BF	BF	BF	BF	BF	BF	BF	BF	BF	BF	BF	BF	BF	BF	BF	BF	BF	BF	BF	BF	BF	BF	BF	BF	BF	BF
hsa-miR-548h-5p	BF	BF	BF	BF	BF	BF	BF	BF	BF	BF	BF	BF	BF	BF	BF	BF	BF	BF	BF	BF	BF	BF	BF	BF	BF	BF	BF	BF	BF	BF	BF	BF	BF	BF	BF	BF	BF	BF	BF	BF	BF	35.676	BF	BF	BF	BF	BF	BF	BF
hsa-miR-564	BF	BF	BF	BF	BF	BF	BF	BF	37.7684	BF	BF	BF	BF	BF	BF	BF	BF	BF	BF	BF	BF	BF	BF	BF	BF	BF	BF	BF	BF	BF	BF	BF	BF	BF	BF	BF	BF	BF	BF	BF	BF	BF	BF	BF	BF	BF	BF	BF	BF
hsa-miR-569	BF	BF	BF	BF	BF	BF	BF	BF	BF	BF	BF	BF	BF	BF	BF	BF	BF	BF	BF	BF	BF	BF	BF	BF	BF	BF	BF	BF	BF	BF	BF	BF	BF	BF	BF	BF	BF	BF	BF	BF	BF	BF	BF	BF	37.0897	BF	BF	BF	BF
hsa-miR-573	BF	BF	BF	BF	BF	BF	BF	BF	BF	BF	BF	BF	BF	BF	BF	BF	BF	BF	BF	BF	BF	BF	BF	BF	BF	BF	BF	BF	BF	BF	BF	BF	BF	BF	BF	BF	BF	BF	BF	BF	BF	BF	BF	BF	37.9183	BF	BF	BF	BF
hsa-miR-580-3p	BF	BF	BF	BF	37.2683	BF	BF	BF	BF	BF	BF	BF	BF	BF	BF	BF	BF	BF	BF	BF	BF	BF	BF	BF	BF	BF	BF	BF	BF	BF	BF	BF	BF	BF	BF	BF	BF	BF	BF	BF	BF	BF	BF	BF	BF	BF	BF	BF	BF
hsa-miR-593-5p	BF	BF	BF	BF	BF	BF	BF	BF	BF	BF	BF	BF	BF	BF	BF	BF	BF	BF	BF	BF	BF	BF	BF	BF	BF	BF	BF	BF	BF	BF	BF	BF	BF	BF	BF	BF	BF	BF	BF	BF	BF	BF	37.9115	BF	BF	BF	BF	BF	BF
hsa-miR-603	BF	BF	BF	BF	BF	BF	BF	BF	BF	BF	BF	BF	BF	BF	BF	BF	BF	BF	BF	BF	BF	BF	BF	BF	BF	BF	BF	BF	BF	BF	BF	BF	BF	BF	BF	BF	BF	BF	BF	BF	BF	BF	BF	BF	BF	38.154	BF	BF	BF
hsa-miR-610	BF	BF	BF	BF	BF	BF	BF	BF	BF	BF	BF	BF	BF	BF	BF	BF	BF	BF	BF	BF	BF	BF	BF	BF	BF	BF	BF	BF	BF	BF	BF	BF	BF	BF	BF	BF	BF	BF	BF	BF	39.1983	BF	BF	BF	BF	BF	BF	BF	BF
hsa-miR-612	BF	BF	BF	BF	BF	BF	BF	BF	BF	BF	BF	BF	BF	BF	BF	BF	BF	BF	BF	BF	BF	BF	BF	BF	BF	BF	BF	BF	BF	BF	BF	BF	BF	BF	BF	BF	BF	BF	BF	BF	BF	BF	BF	BF	BF	BF	BF	BF	36.4595
hsa-miR-616-5p	BF	BF	BF	BF	BF	BF	BF	BF	BF	BF	BF	BF	BF	BF	BF	BF	BF	BF	BF	BF	BF	BF	BF	BF	BF	BF	BF	BF	BF	BF	BF	BF	BF	BF	BF	BF	BF	36.2185	BF	BF	BF	BF	BF	BF	BF	BF	BF	BF	BF
hsa-miR-617	BF	BF	BF	BF	BF	BF	BF	BF	BF	BF	BF	BF	BF	BF	BF	BF	BF	BF	BF	BF	BF	BF	BF	BF	BF	BF	BF	BF	BF	BF	BF	BF	BF	BF	BF	BF	BF	BF	BF	BF	BF	BF	BF	BF	BF	BF	BF	BF	BF
hsa-miR-618	BF	BF	BF	BF	BF	BF	BF	BF	BF	BF	BF	BF	BF	BF	BF	BF	BF	BF	BF	BF	BF	BF	BF	BF	BF	BF	BF	BF	BF	BF	BF	BF	BF	BF	BF	BF	BF	BF	BF	BF	BF	BF	BF	BF	BF	BF	BF	BF	36.5444
hsa-miR-622	BF	BF	BF	BF	BF	BF	BF	36.8086	BF	BF	BF	BF	BF	BF	BF	BF	BF	BF	BF	BF	BF	BF	BF	BF	BF	BF	BF	BF	BF	BF	BF	BF	BF	BF	BF	BF	BF	BF	BF	BF	BF	BF	BF	BF	BF	BF	BF	BF	BF
hsa-miR-623	BF	BF	BF	BF	BF	BF	BF	BF	BF	BF	BF	BF	BF	BF	BF	BF	BF	BF	BF	BF	BF	BF	BF	BF	BF	BF	38.4098	BF	BF	BF	BF	BF	BF	BF	BF	BF	BF	BF	BF	BF	BF	BF	BF	BF	BF	BF	BF	BF	BF
hsa-miR-631	BF	BF	BF	BF	BF	BF	BF	BF	BF	BF	BF	BF	BF	BF	BF	BF	BF	BF	BF	BF	38.4834	BF	BF	BF	BF	BF	BF	BF	BF	BF	BF	BF	BF	BF	BF	BF	BF	BF	BF	BF	BF	BF	BF	BF	BF	BF	BF	BF	BF
hsa-miR-646	BF	BF	BF	BF	BF	BF	BF	BF	BF	BF	BF	BF	BF	BF	BF	BF	BF	BF	BF	BF	BF	BF	BF	36.8643	BF	BF	BF	BF	BF	BF	BF	BF	BF	BF	BF	BF	BF	BF	BF	BF	BF	BF	BF	BF	BF	BF	BF	BF	BF
hsa-miR-873-5p	BF	BF	BF	BF	BF	BF	BF	BF	BF	BF	BF	BF	BF	BF	BF	BF	BF	BF	BF	BF	BF	BF	BF	BF	BF	BF	BF	BF	BF	37.4709	BF	BF	BF	BF	BF	BF	BF	BF	BF	BF	BF	BF	BF	BF	BF	BF	BF	BF	BF
hsa-miR-920	BF	BF	BF	BF	BF	BF	BF	BF	BF	BF	BF	BF	BF	BF	BF	BF	BF	BF	BF	BF	BF	BF	BF	38.0071	BF	BF	BF	BF	BF	BF	BF	BF	BF	BF	BF	BF	BF	BF	BF	BF	BF	BF	BF	BF	BF	BF	BF	BF	BF
hsa-miR-922	BF	BF	BF	BF	BF	BF	BF	BF	BF	BF	BF	BF	BF	BF	BF	BF	BF	BF	BF	BF	BF	BF	BF	BF	BF	BF	BF	BF	BF	BF	BF	BF	BF	BF	BF	BF	BF	BF	BF	BF	BF	BF	36.4038	BF	BF	BF	BF	BF	BF
hsa-miR-548i	BF	BF	BF	BF	BF	BF	BF	BF	BF	BF	BF	BF	BF	BF	BF	BF	BF	BF	BF	BF	BF	BF	BF	BF	BF	BF	BF	BF	BF	BF	BF	BF	BF	BF	BF	BF	BF	BF	BF	BF	BF	BF	BF	BF	BF	BF	BF	BF	BF
hsa-miR-665	BF	BF	BF	BF	BF	BF	BF	BF	BF	BF	BF	BF	BF	BF	BF	BF	BF	BF	BF	BF	BF	BF	BF	BF	BF	BF	BF	BF	BF	BF	BF	BF	BF	BF	BF	BF	BF	BF	BF	BF	BF	BF	BF	BF	BF	BF	BF	BF	BF
[truncated: 40 more columns]
