# Supplementary material for: Radiation-induced circulating microRNAs linked to echocardiography parameters after radiotherapy
Source: Front Oncol. 2023 May 18;13:1150979. doi: 10.3389/fonc.2023.1150979 (PMC10232985; doi:10.3389/fonc.2023.1150979)
Supplement: Supplementary file 1 [file DataSheet_1.zip › Table 3.xlsx]

## Sheet: Arkusz1
Supplementary table 3 - Normalized timepoint data. Timepoints represent: 1 - before RT, 2 - 24h post-RT; 3 - 1 month post-RT. Avg - average, SD - standard deviation
	Timepoint 1			Timepoint 2			Timepoint 3
miRNA	N	Avg	SD	N	Avg	SD	N	Avg	SD
hsa-let-7b-5p	28	-0.22353	0.523972	28	-0.49831	0.531259	28	-0.6336	0.488139
hsa-miR-21-5p	28	2.37126	0.548675	28	2.38291	0.444535	28	2.71763	0.455274
hsa-miR-222-3p	28	-1.33989	0.618018	28	-0.94998	0.717084	28	-0.92428	0.571181
hsa-miR-19a-3p	28	0.08256	0.882283	28	0.17641	0.681997	28	0.54329	0.540497
hsa-miR-1972	26	-0.41234	1.50306	27	0.1015	1.94297	26	-1.14253	1.16301
hsa-miR-144-5p	27	-2.51558	1.06725	28	-2.0209	1.09526	28	-3.15208	1.13829
hsa-miR-335-5p	27	-4.11684	0.682129	21	-4.4302	1.14863	28	-4.57442	0.846606
hsa-miR-150-5p	28	-1.06538	0.705541	28	-1.3059	0.888917	28	-1.44132	0.626667
hsa-miR-142-3p	28	0.97617	0.595321	28	1.09611	0.529395	28	1.33126	0.447251
hsa-miR-320c	28	-0.26607	0.604686	24	-1.16332	1.72285	28	-0.66234	0.611928
hsa-miR-27b-3p	28	-0.74969	0.699388	28	-0.73633	0.821402	28	-0.41133	0.35815
hsa-miR-766-3p	23	-4.34296	1.16291	21	-4.15277	1.15611	23	-4.89584	0.829821
hsa-miR-532-3p	15	-4.12916	1.08781	23	-4.14277	1.3709	23	-4.7187	1.11661
hsa-miR-320a	28	2.0681	0.698251	28	2.08831	0.773903	28	1.76803	0.560652
hsa-miR-335-3p	17	-4.99877	1.08878	10	-5.31061	1.56542	15	-6.11455	1.15257
hsa-miR-146b-5p	24	-5.56928	0.768637	21	-5.77694	1.11268	28	-6.02527	1.09231
hsa-miR-214-3p	12	-6.81286	1.33897	15	-6.68656	1.56858	13	-6.67055	1.2272
hsa-miR-134-5p	14	-5.25058	1.54911	13	-4.85098	1.08225	13	-5.26275	1.51612
hsa-miR-548c-5p	24	-2.0643	1.14837	17	-3.21644	1.40723	21	-2.67348	0.703581
hsa-let-7a-5p	28	0.27037	0.498555	28	0.48796	0.575268	28	0.01254	0.449153
hsa-miR-495-3p	13	-5.48066	1.48219	11	-5.73261	0.753815	21	-5.87967	0.905841
hsa-miR-181a-5p	27	-1.78785	0.939673	27	-1.99596	1.21703	28	-2.27618	0.870353
hsa-miR-342-3p	28	-2.48962	0.712512	28	-2.67437	1.28374	28	-2.79382	0.637098
hsa-miR-2110	24	-4.59657	1.04952	20	-4.96102	0.648129	23	-4.96742	0.820108
hsa-miR-34a-3p	26	-0.30916	1.19134	25	-1.26384	1.93948	27	-0.78534	0.799696
hsa-miR-382-5p	14	-4.99294	0.833155	18	-4.73555	1.05645	15	-5.73321	0.904456
hsa-miR-423-5p	28	-0.50795	0.574342	28	-1.1758	1.03832	28	-0.76067	0.527923
hsa-miR-146a-5p	27	-1.83927	0.556639	28	-1.69472	0.604473	27	-1.63727	0.502268
hsa-miR-133b	10	-4.72716	0.797384	14	-5.01133	0.825315	15	-5.2341	1.04192
hsa-let-7d-5p	28	-2.5179	0.852771	28	-3.06184	0.784997	28	-2.8275	0.642772
hsa-miR-497-5p	19	-5.1688	1.00169	14	-5.23366	0.816416	22	-5.44242	1.0261
hsa-miR-197-3p	22	-3.69357	1.07992	25	-3.25927	0.715955	27	-3.32154	1.01286
hsa-miR-376a-3p	21	-4.76772	1.05253	17	-5.12925	1.35409	23	-5.35513	1.09087
hsa-miR-484	27	-2.15022	0.776783	27	-2.18629	0.841712	28	-2.45698	0.665787
hsa-miR-18b-5p	25	-3.18912	0.840951	26	-3.22794	0.942525	27	-3.50968	0.80411
hsa-miR-30e-5p	28	-1.60063	0.752525	28	-1.66356	0.591749	28	-1.35405	0.550264
hsa-let-7g-5p	28	-0.48076	0.52776	28	-0.75824	0.484888	28	-0.68459	0.361249
hsa-miR-101-3p	27	-0.57594	1.26533	27	-0.57451	0.664203	28	-0.18356	0.517773
hsa-miR-375	15	-5.60647	1.1072	20	-4.77867	1.46752	19	-5.13377	1.17813
hsa-miR-19b-3p	28	1.14204	0.921607	28	1.27617	0.632551	28	1.43627	0.473155
hsa-miR-130b-3p	27	-5.52445	0.679175	21	-6.37583	1.14617	24	-5.91254	1.08403
hsa-miR-125b-5p	27	-3.62468	0.967781	25	-3.07965	1.10224	28	-3.28029	0.849549
hsa-let-7f-2-3p	10	-5.64599	1.08692	10	-5.73568	0.940215	19	-6.12872	1.30614
hsa-let-7c-5p	28	-3.35219	0.641002	28	-3.02514	0.993562	28	-3.61416	0.770095
hsa-miR-106b-5p	28	-1.41473	0.705013	27	-2.26412	1.12726	28	-1.68679	0.631843
hsa-miR-300	21	-5.92213	1.38735	12	-5.80786	2.07812	17	-6.21427	1.64965
hsa-miR-26a-5p	28	-0.04453	0.618198	28	-0.42264	0.70799	28	-0.30005	0.535771
hsa-miR-30d-5p	28	-1.9534	0.588445	28	-1.21493	0.692377	28	-1.77889	0.357193
hsa-miR-409-3p	16	-4.73351	1.18477	16	-4.11513	1.24621	14	-5.30433	0.672679
hsa-miR-7-1-3p	14	-5.7825	1.27535	10	-5.45865	1.6498	17	-6.51554	1.40935
hsa-miR-362-3p	11	-4.58692	1.00434	11	-5.1928	1.73728	16	-4.95969	0.765449
hsa-miR-940	16	-5.51192	1.12344	10	-5.61235	1.35169	14	-6.20131	1.37433
hsa-miR-874-3p	17	-5.12412	0.950932	16	-5.41726	0.532682	15	-5.22168	1.15477
hsa-miR-320d	27	-1.32157	0.847969	24	-1.88125	1.28243	28	-1.5447	0.782778
hsa-miR-501-3p	14	-5.61934	1.33578	13	-4.81256	1.0145	19	-5.09579	0.828252
hsa-miR-122-5p	28	-1.19632	1.46471	28	-0.60674	1.77464	28	-0.80914	1.38009
hsa-miR-125a-5p	26	-2.31697	0.939898	27	-2.51242	1.06052	27	-2.59619	0.533718
hsa-miR-320b	28	1.15608	0.651771	28	0.90311	1.15505	28	0.9748	0.667565
hsa-miR-28-3p	19	-4.17891	0.906388	24	-3.84019	1.1824	24	-4.61569	1.22436
hsa-miR-421	19	-5.47651	0.749956	17	-5.53777	1.15941	17	-5.84947	1.13567
hsa-miR-148b-3p	27	-2.00829	0.593708	28	-2.66552	0.776102	28	-1.86385	0.665587
hsa-miR-23a-3p	28	1.77026	0.3987	28	2.04198	0.357173	28	1.8709	0.295739
hsa-miR-15b-5p	28	-0.6441	0.712355	27	-2.03118	1.8644	28	-0.8612	0.603003
hsa-miR-660-5p	24	-2.67501	0.930061	28	-2.50186	0.749208	28	-2.4026	0.836033
hsa-miR-301a-3p	20	-4.69951	1.26526	23	-3.95301	1.1378	23	-4.34669	0.732798
hsa-miR-27a-3p	28	-1.30102	0.791952	28	-1.33503	0.732716	28	-1.09406	0.637774
hsa-miR-340-5p	15	-4.91057	1.11841	14	-5.42587	0.934595	19	-5.54121	1.46649
hsa-miR-425-3p	24	-4.06414	1.21416	22	-4.59744	0.913884	25	-4.34003	0.775455
hsa-miR-30c-5p	28	-1.17683	0.537382	28	-1.13765	0.447532	28	-1.04392	0.466168
hsa-miR-145-5p	27	-3.31394	0.888944	27	-2.8638	1.11733	28	-3.06601	0.937751
hsa-miR-663b	20	-3.41387	1.26325	16	-3.25087	1.75691	17	-3.8204	0.99131
hsa-miR-107	28	-0.6959	0.514584	28	-1.46181	0.972471	28	-0.85438	0.487624
hsa-miR-182-5p	15	-5.65149	1.27256	12	-5.30811	1.02748	19	-5.187	0.88025
hsa-miR-590-3p	17	-5.53112	1.15324	10	-5.44717	0.949903	21	-5.42088	1.0583
hsa-miR-885-5p	13	-5.9533	1.78917	17	-5.80301	0.983058	19	-5.78562	0.977796
hsa-miR-16-5p	28	4.34843	0.685383	28	4.89322	0.937423	28	4.5377	0.653329
hsa-miR-363-3p	11	-2.7778	1.57261	17	-3.4453	1.07006	17	-2.80302	1.00705
hsa-miR-7-5p	19	-4.99718	0.878844	17	-5.31827	0.928872	22	-4.86468	0.949854
hsa-miR-543	14	-4.6952	0.740925	12	-4.08786	1.08997	13	-5.58321	1.13347
hsa-miR-574-3p	22	-4.59066	1.24134	17	-3.60493	1.34107	21	-5.08668	1.16059
hsa-miR-338-3p	19	-5.08154	0.963626	18	-5.14358	0.857879	21	-5.20994	0.838815
hsa-miR-24-3p	28	0.65492	0.373673	28	1.1259	0.548033	28	0.7428	0.404835
hsa-miR-204-5p	12	-5.41165	1.58329	14	-5.06759	1.9799	15	-6.58599	1.59484
hsa-miR-103a-3p	28	0.63322	0.484128	28	0.20124	0.529619	28	0.51709	0.49552
hsa-let-7e-5p	28	-4.29071	1.00713	24	-3.97393	0.978237	26	-4.05613	0.882863
hsa-miR-324-5p	18	-5.75199	0.938432	22	-5.33824	1.11633	20	-5.06882	0.860572
hsa-miR-98-5p	25	-5.84004	1.01617	18	-5.98751	1.18051	23	-6.13743	1.25387
hsa-miR-154-5p	10	-4.59139	0.831791	14	-3.77426	0.833161	16	-4.84227	0.833051
hsa-miR-374b-5p	23	-4.5627	0.612952	28	-4.30789	0.863712	28	-4.71179	0.741674
hsa-miR-877-5p	16	-4.98406	1.30258	14	-5.02614	1.42085	16	-5.14672	1.09635
hsa-miR-132-3p	14	-5.10973	0.953749	16	-4.65117	1.25809	17	-5.74354	1.15814
hsa-miR-655-3p	15	-6.16745	1.25436	11	-6.70969	0.977044	18	-6.71297	0.815272
hsa-miR-26b-5p	28	-2.1225	0.857045	27	-2.78771	1.18646	28	-2.31121	0.633876
hsa-miR-744-5p	23	-6.15501	0.979295	16	-6.45179	0.664761	23	-6.07894	0.655533
hsa-miR-424-5p	28	-1.37521	1.13514	27	-2.65844	1.73364	28	-1.17149	0.781444
hsa-miR-425-5p	28	-1.90756	0.716646	27	-2.13334	0.488519	28	-1.77519	0.43865
hsa-miR-652-3p	28	-2.80029	0.660922	28	-3.08622	0.990707	27	-2.68539	0.680047
hsa-miR-127-3p	12	-4.74278	0.812983	11	-4.32954	0.841248	12	-5.57196	1.01674
hsa-miR-148a-3p	24	-2.30712	0.800246	26	-3.36504	1.43181	27	-2.19517	0.741317
hsa-miR-193a-5p	15	-6.51159	1.01606	19	-6.69038	1.55943	24	-7.04677	0.904517
hsa-miR-223-5p	12	-4.87326	0.931021	16	-4.80185	1.19529	20	-5.59715	0.954093
hsa-miR-20a-5p	28	1.13978	0.478777	28	1.23158	0.47789	28	1.05095	0.371488
hsa-miR-486-5p	27	0.80885	0.998225	28	0.96484	0.884027	28	0.55978	0.833155
hsa-miR-16-2-3p	20	-4.17335	0.833994	18	-4.24027	0.86869	26	-4.18354	0.895301
hsa-miR-192-5p	27	-3.23559	0.881162	27	-3.40632	1.12033	27	-3.48187	1.32415
hsa-miR-502-5p	22	-4.89057	1.80607	15	-3.99947	2.54096	19	-5.27654	2.18785
hsa-miR-139-5p	24	-4.93654	1.27154	24	-3.66279	1.33733	28	-4.71964	1.22566
hsa-miR-28-5p	25	-4.38606	1.12959	23	-4.45618	1.02085	27	-4.62009	1.11925
hsa-miR-374a-5p	25	-4.64174	1.07509	27	-4.99126	0.963127	28	-4.41544	0.5734
hsa-miR-32-5p	22	-3.29722	1.20609	19	-3.83682	1.254	28	-3.47319	1.16979
hsa-miR-194-5p	26	-3.80084	0.896178	28	-4.09233	1.01892	28	-3.68373	0.846872
hsa-miR-99a-5p	27	-3.4945	0.974868	26	-3.69131	1.21761	28	-3.36353	0.83689
hsa-miR-30a-5p	24	-4.26464	1.05389	26	-4.30771	1.1508	28	-4.13938	0.817823
hsa-miR-15b-3p	23	-3.72775	0.867969	17	-4.40157	0.935175	23	-3.97023	0.67753
hsa-miR-29b-3p	23	-5.10683	0.895113	21	-5.53435	0.771641	27	-5.2912	0.890498
hsa-miR-25-3p	28	-0.24381	0.800337	28	0.39019	0.951998	28	-0.12889	0.604595
hsa-miR-339-5p	24	-4.18583	1.42042	26	-3.75085	1.24298	26	-4.11648	0.957297
hsa-miR-128-3p	23	-4.86989	1.01999	16	-4.86853	1.07668	27	-4.96531	0.956284
hsa-let-7f-5p	28	-3.30431	0.609235	28	-2.66921	1.05095	28	-3.40917	0.536845
hsa-miR-22-5p	22	-4.51185	1.15155	15	-5.05377	1.00064	22	-4.94998	1.27247
hsa-miR-625-3p	14	-5.89271	1.06248	11	-6.00943	0.707196	16	-6.3409	1.00806
hsa-miR-191-5p	28	-1.57724	0.529789	28	-1.32191	0.605106	28	-1.65619	0.465478
hsa-miR-15a-5p	28	1.83703	0.759249	28	1.06352	1.1528	28	1.697	0.745151
hsa-miR-10b-5p	27	-4.28837	1.17902	26	-3.48348	1.07245	27	-4.2212	1.10502
hsa-miR-151a-5p	28	-1.89384	0.655554	28	-1.47275	0.598593	28	-1.81474	0.517793
hsa-miR-345-5p	25	-3.75511	0.980455	23	-3.35269	0.998542	28	-3.87911	1.07563
hsa-miR-155-5p	20	-5.2605	1.2883	13	-5.81789	1.19555	16	-5.42213	1.00904
hsa-miR-483-5p	20	-3.71936	1.12721	24	-3.02612	1.29975	24	-3.72202	1.39097
hsa-miR-365a-3p	10	-5.4251	0.872862	13	-5.80909	1.42485	13	-5.57171	0.996228
hsa-miR-126-3p	28	2.09662	0.554835	28	2.32018	0.524961	28	2.15309	0.302371
hsa-miR-140-3p	27	-1.49549	0.88771	28	-1.4599	1.06952	28	-1.76332	1.08361
hsa-let-7i-5p	28	-1.39393	0.570052	27	-1.66877	0.542527	28	-1.46926	0.38071
hsa-miR-361-5p	27	-2.13819	0.614785	28	-2.07185	0.762053	28	-2.06311	0.512966
hsa-miR-584-5p	26	-5.43171	1.21349	28	-4.70623	0.869644	28	-5.26565	0.789026
hsa-miR-210-3p	19	-5.1875	1.24366	20	-4.60381	1.43243	19	-5.21802	0.8844
hsa-miR-1260a	23	-2.2677	0.777922	23	-2.66051	1.20858	20	-2.48396	0.900538
hsa-miR-199a-3p	28	-2.28904	0.728854	28	-2.47846	0.435341	28	-2.37394	0.59724
hsa-miR-186-5p	18	-5.80097	1.22199	21	-5.50664	1.38319	27	-5.58745	1.09618
hsa-miR-142-5p	28	-3.55331	1.07604	26	-4.46969	1.25107	28	-3.45768	0.702635
hsa-miR-144-3p	27	-0.89612	1.68021	26	-1.33664	1.04872	28	-0.77875	0.916714
hsa-miR-215-5p	24	-4.52432	0.748057	21	-4.59865	0.935113	28	-4.3763	0.955342
hsa-miR-205-5p	13	-5.90508	1.46671	13	-5.4289	1.30495	20	-5.55775	1.30599
hsa-miR-339-3p	19	-4.38472	1.15704	22	-4.34962	1.42998	18	-4.28735	0.830964
hsa-miR-505-3p	21	-4.81887	1.24736	22	-4.35282	1.0269	25	-4.84069	1.19789
hsa-miR-376c-3p	19	-4.53776	0.963026	23	-4.45802	0.750244	26	-4.52503	0.618216
hsa-miR-663a	19	-4.86142	1.17564	14	-4.5556	0.998463	13	-4.83888	1.1363
hsa-miR-346	11	-4.88106	1.56013	13	-5.12258	1.23154	13	-5.50895	1.75161
hsa-miR-30e-3p	17	-6.05123	0.980136	22	-5.31082	1.36182	22	-5.77303	0.917307
hsa-miR-92a-3p	28	2.74156	0.854793	28	2.67685	0.599681	28	2.6767	0.525028
hsa-miR-27a-5p	24	-1.09162	1.69037	14	-1.04204	1.74542	18	-1.69045	1.92046
hsa-miR-181b-5p	18	-6.55601	1.05869	16	-6.52192	1.42544	19	-6.34117	0.721708
hsa-miR-33a-5p	21	-5.28191	1.03441	13	-5.69739	0.861875	24	-5.33311	1.45569
hsa-miR-629-5p	24	-4.11931	1.14681	22	-3.84613	1.10524	21	-4.08583	1.32878
hsa-miR-18a-5p	27	-3.2181	1.003	27	-2.94744	0.527597	28	-3.19758	0.788042
hsa-miR-423-3p	28	-2.01034	0.677369	27	-2.47375	0.843541	27	-2.06218	0.770062
hsa-miR-454-3p	23	-4.00877	0.904732	27	-4.28675	1.09872	26	-4.11924	0.836069
hsa-miR-130a-3p	27	-3.44913	0.99901	25	-3.87401	1.24579	28	-3.37606	0.834469
hsa-miR-152-3p	26	-3.57183	0.992768	28	-3.05827	1.01059	28	-3.56618	0.882758
hsa-miR-151a-3p	26	-3.01498	0.846966	28	-3.08596	0.691207	28	-2.99906	0.789031
hsa-miR-29a-3p	27	-2.94245	0.822019	27	-3.76413	0.988638	28	-2.89403	0.740695
hsa-miR-29c-3p	28	-2.23738	0.725799	27	-3.36412	1.072	28	-2.28511	0.720287
hsa-miR-136-5p	14	-5.68259	1.35099	11	-5.13833	1.57201	14	-5.54684	1.18084
hsa-miR-93-5p	28	-0.41435	0.494671	28	-0.41324	0.559258	28	-0.43804	0.346878
hsa-miR-126-5p	28	-1.41355	0.52642	28	-1.47061	0.603478	28	-1.38403	0.468236
hsa-miR-199a-5p	23	-4.17436	1.06951	17	-4.61635	1.40983	25	-4.01687	0.867592
mmu-miR-378a-3p	27	-2.2099	0.720572	28	-1.6324	0.89259	28	-2.13177	0.754978
hsa-miR-30b-5p	28	-1.13447	0.469789	28	-1.3073	0.585751	28	-1.16266	0.472025
hsa-miR-331-3p	26	-4.82806	1.12554	20	-4.88915	0.493504	25	-4.89316	0.79841
hsa-miR-185-5p	28	1.02241	0.818968	28	1.13628	0.736352	28	1.05611	0.615713
hsa-miR-17-5p	24	-4.96013	1.19748	21	-5.29702	0.907625	25	-4.8846	1.23156
hsa-let-7d-3p	26	-1.90195	0.9278	28	-1.1828	1.03282	28	-1.8738	0.520283
hsa-miR-140-5p	23	-4.47878	0.770015	24	-4.83484	0.860919	27	-4.42181	0.828344
hsa-miR-190a-5p	14	-6.12705	1.4404	10	-6.87895	1.54205	12	-5.82157	0.78403
hsa-miR-451a	28	5.6096	1.18397	28	4.20306	1.43359	28	5.56997	0.763457
hsa-miR-106b-3p	14	-5.12561	0.769604	12	-4.91312	1.36156	13	-5.206	0.938383
hsa-miR-99b-5p	24	-4.04623	1.37945	25	-3.47814	0.874665	26	-3.99996	1.18102
hsa-miR-100-5p	23	-5.1052	1.25694	23	-5.25258	0.969458	27	-4.9509	1.15676
hsa-let-7b-3p	16	-4.92672	1.10357	18	-4.05247	1.20121	22	-4.87546	1.08568
hsa-miR-106a-5p	28	0.01571	0.377729	28	0.191	0.490677	28	0.00464	0.349487
hsa-miR-221-3p	28	-1.18275	0.517603	28	-1.205	0.654281	28	-1.16832	0.71079
hsa-miR-532-5p	19	-4.76191	0.586237	18	-4.60341	0.944715	22	-4.81934	0.839301
hsa-miR-502-3p	17	-5.74794	1.17097	11	-5.0722	1.22607	16	-5.35015	1.04653
hsa-miR-223-3p	28	4.07226	0.452453	28	4.20162	0.482804	28	4.06461	0.419446
hsa-miR-590-5p	22	-3.31937	0.76988	23	-3.37898	1.13047	28	-3.60074	1.0869
hsa-miR-491-5p	10	-6.21771	1.26266	18	-4.85551	1.47305	14	-5.56357	1.36305
hsa-miR-23b-3p	28	0.14053	0.4739	28	0.27919	0.326493	28	0.13634	0.370902
hsa-miR-143-3p	24	-3.52386	0.935539	25	-3.99063	0.978863	26	-3.55233	1.14587
hsa-miR-22-3p	27	-1.86908	0.868713	28	-2.89646	1.15254	28	-1.86717	0.97297
hsa-miR-93-3p	11	-4.02913	0.721827	14	-4.34991	1.19293	11	-4.98785	1.67351
