# Supplementary material for: Radiation-induced circulating microRNAs linked to echocardiography parameters after radiotherapy
Source: Front Oncol. 2023 May 18;13:1150979. doi: 10.3389/fonc.2023.1150979 (PMC10232985; doi:10.3389/fonc.2023.1150979)
Supplement: Supplementary file 1 [file DataSheet_1.zip › Table 4.xlsx]

## Sheet: Arkusz1
Supplementary table 4 - Pairwise comparisons of miRNA expression between baseline (1), 24 post-radiotherapy (2) and 1 month post-radiotherapy (3). FDR - false discovery rate calculated using the Benjamini-Hochberg method. Fold changes (FC) were calculated by dividing expression at: 24h Post-RT / Baseline, 24h Post-RT / 1 month postRT or 1 month post-RT / baseline respectively.
	FC 2 vs 1	p val 2 vs 1	FDR 2 vs 1	FC 2 vs 3	p val 2 vs 3	FDR 2 vs 3	FC 3 vs 1	p val 1 vs 3	FDR 1 vs 3
hsa-miR-29c-3p	0.457949	2.16565e-06	0.000430964	0.473354	0.000272811	0.0180965	0.967457	0.808754	0.937901
hsa-miR-451a	0.377215	4.64057e-05	0.00461737	0.387721	0.000403796	0.0196111	0.972904	0.882473	0.956105
hsa-miR-30d-5p	1.66841	0.000163385	0.0108379	1.47832	0.000549284	0.0196111	1.12858	0.179521	0.694926
hsa-miR-22-3p	0.4906	0.000435219	0.021082	0.489951	0.00123107	0.0297949	1.00132	0.985606	0.990849
hsa-miR-24-3p	1.38605	0.000529698	0.021082	1.30414	0.00357152	0.0507666	1.06281	0.337737	0.772772
hsa-miR-10b-5p	1.74701	0.00090194	0.0299143	1.66754	0.0558311	0.202007	1.04766	0.569576	0.854416
hsa-miR-223-5p	1.05074	0.00121781	0.0346205	1.73544	0.177129	0.406921	0.605463	0.434908	0.800112
hsa-miR-15b-5p	0.382338	0.00155766	0.0387467	0.444428	0.00262268	0.0479301	0.860293	0.270776	0.746656
hsa-miR-423-5p	0.629444	0.00186643	0.0412689	0.749952	0.0911214	0.274745	0.839313	0.0869593	0.581109
hsa-miR-107	0.588082	0.00207788	0.0413498	0.656365	0.00760718	0.0658187	0.895969	0.28444	0.746656
hsa-miR-103a-3p	0.741244	0.0029279	0.052377	0.803378	0.0488642	0.183471	0.922659	0.343454	0.772772
hsa-miR-106b-5p	0.555019	0.00315841	0.052377	0.670203	0.0440339	0.1764	0.828136	0.152761	0.631814
hsa-miR-424-5p	0.410875	0.00343148	0.052528	0.356766	0.00076052	0.0216205	1.15166	0.42258	0.800112
hsa-miR-15a-5p	0.584992	0.00379822	0.053989	0.64462	0.0219781	0.133015	0.9075	0.557879	0.854416
hsa-let-7f-5p	1.55305	0.00419894	0.0557059	1.67013	0.00649059	0.0647957	0.929895	0.537413	0.848719
hsa-miR-29a-3p	0.565783	0.00478252	0.0594826	0.547109	6.60673e-05	0.0131474	1.03413	0.804925	0.937901
hsa-miR-148b-3p	0.634095	0.0054009	0.0632222	0.573685	0.000237143	0.0180965	1.1053	0.260098	0.746656
hsa-miR-130b-3p	0.554254	0.00698725	0.0708107	0.72533	0.333427	0.576643	0.764141	0.145467	0.631814
hsa-miR-584-5p	1.65345	0.00712981	0.0708107	1.47368	0.0166729	0.109087	1.12199	0.607455	0.856784
hsa-miR-139-5p	2.41789	0.00722727	0.0708107	2.08038	0.00664725	0.0647957	1.16223	0.4648	0.817084
hsa-miR-548c-5p	0.449957	0.00762757	0.0708107	0.686361	0.0772124	0.257061	0.655569	0.0606686	0.581109
hsa-miR-23a-3p	1.20725	0.00782832	0.0708107	1.1259	0.0775059	0.257061	1.07225	0.268909	0.746656
mmu-miR-378a-3p	1.49226	0.0114649	0.0940376	1.4136	0.0306635	0.16058	1.05565	0.828344	0.939225
hsa-miR-320c	0.536909	0.0116292	0.0940376	0.706627	0.179824	0.406921	0.75982	0.0255406	0.447003
hsa-miR-151a-5p	1.33894	0.012057	0.0940376	1.2675	0.0269316	0.148872	1.05636	0.571369	0.854416
hsa-miR-495-3p	0.839761	0.0122863	0.0940376	1.10731	0.454119	0.695016	0.758379	0.0654854	0.581109
hsa-miR-543	1.52345	0.0128123	0.0944313	2.81933	0.246166	0.480859	0.540359	0.327267	0.772772
hsa-miR-148a-3p	0.480324	0.0153238	0.108908	0.444461	0.00134751	0.0297949	1.08069	0.430777	0.800112
hsa-miR-346	0.845854	0.0186827	0.126277	1.3071	0.861766	0.785158	0.647122	0.727086	0.934825
hsa-miR-423-3p	0.72527	0.0190368	0.126277	0.751805	0.0411983	0.1764	0.964705	0.769499	0.937901
hsa-miR-320d	0.678453	0.020792	0.133471	0.791933	0.148243	0.369333	0.856705	0.232708	0.746656
hsa-miR-222-3p	1.31031	0.021924	0.13634	0.982344	0.853932	0.785158	1.33386	0.00798059	0.447003
hsa-miR-142-5p	0.529837	0.0236682	0.139169	0.495855	0.0026494	0.0479301	1.06853	0.648613	0.881927
hsa-miR-25-3p	1.55186	0.0237776	0.139169	1.43304	0.0220578	0.133015	1.08291	0.523192	0.84552
hsa-miR-382-5p	1.19531	0.0256483	0.145829	1.99676	0.00957891	0.0794251	0.598627	0.084084	0.581109
hsa-miR-16-5p	1.45881	0.0282034	0.155902	1.27945	0.0691195	0.245621	1.14019	0.306764	0.762874
hsa-let-7d-3p	1.64621	0.0314897	0.169363	1.6144	0.00531792	0.0615534	1.0197	0.864973	0.949529
hsa-miR-26b-5p	0.630597	0.0369429	0.193464	0.718719	0.0350516	0.1764	0.87739	0.401591	0.800112
hsa-miR-210-3p	1.49868	0.0431638	0.220246	1.53072	0.0408256	0.1764	0.979067	0.629502	0.878452
hsa-miR-15b-3p	0.626845	0.0484135	0.239413	0.741573	0.0369339	0.1764	0.845291	0.507296	0.840965
hsa-let-7i-5p	0.826542	0.0493262	0.239413	0.870846	0.118731	0.328158	0.949125	0.605355	0.856784
hsa-miR-125b-5p	1.45905	0.0537908	0.254866	1.14921	0.376964	0.614884	1.26961	0.148552	0.631814
hsa-miR-126-3p	1.16761	0.0551534	0.255114	1.12279	0.101656	0.293543	1.03992	0.595629	0.856784
hsa-let-7d-5p	0.685895	0.056407	0.255114	0.850074	0.280009	0.520764	0.806865	0.0957037	0.592126
hsa-miR-145-5p	1.36617	0.0582072	0.257405	1.15046	0.535901	0.761745	1.1875	0.28261	0.746656
hsa-miR-152-3p	1.42757	0.0597512	0.258489	1.42199	0.0460946	0.1764	1.00392	0.79952	0.937901
hsa-miR-22-5p	0.686856	0.0614797	0.260307	0.930585	0.722155	0.785158	0.738091	0.540141	0.848719
hsa-let-7b-5p	0.826576	0.0641117	0.265796	1.09831	0.246471	0.480859	0.752587	0.00169059	0.319521
hsa-miR-26a-5p	0.769445	0.0674044	0.270813	0.918537	0.478598	0.71285	0.837685	0.165765	0.666586
hsa-miR-574-3p	1.98032	0.0680434	0.270813	2.79287	0.0073326	0.0658187	0.70906	0.328543	0.772772
hsa-let-7g-5p	0.825031	0.0723087	0.282146	0.950231	0.54978	0.765079	0.868243	0.133075	0.631814
hsa-miR-144-5p	1.40901	0.0763109	0.290713	2.19038	0.00059129	0.0196111	0.643272	0.0164055	0.447003
hsa-miR-122-5p	1.50481	0.077426	0.290713	1.15061	0.544968	0.763722	1.30783	0.237349	0.746656
hsa-miR-421	0.958427	0.0833773	0.299122	1.24117	0.290926	0.5298	0.772197	0.24695	0.746656
hsa-miR-154-5p	1.7619	0.0838041	0.299122	2.09654	0.0104864	0.0834721	0.840384	0.363994	0.78176
hsa-miR-191-5p	1.19361	0.084175	0.299122	1.26075	0.04275	0.1764	0.946746	0.557285	0.854416
hsa-miR-199a-5p	0.736119	0.0888213	0.310095	0.659992	0.045885	0.1764	1.11534	0.818802	0.937901
hsa-miR-32-5p	0.687962	0.0922693	0.314139	0.777207	0.541778	0.763722	0.885172	0.477496	0.820425
hsa-miR-345-5p	1.32172	0.0931367	0.314139	1.44035	0.0869668	0.270412	0.91764	0.573764	0.854416
hsa-miR-376a-3p	0.778339	0.0976489	0.323869	1.16949	0.915119	0.785158	0.665537	0.110414	0.631814
hsa-miR-425-5p	0.855133	0.102165	0.333291	0.780164	0.00683774	0.0647957	1.09609	0.425747	0.800112
hsa-let-7a-5p	1.16279	0.104488	0.335372	1.39032	0.00463303	0.0576233	0.836345	0.0620747	0.581109
hsa-miR-7-1-3p	1.25167	0.106712	0.337074	2.08044	0.0263624	0.148872	0.601635	0.18911	0.714834
hsa-miR-34a-3p	0.515956	0.110786	0.34058	0.717723	0.238309	0.479026	0.718879	0.0829787	0.581109
hsa-let-7b-3p	1.83305	0.111245	0.34058	1.76907	0.244695	0.480859	1.03617	0.901209	0.956105
hsa-miR-106a-5p	1.12919	0.119069	0.35901	1.13789	0.11433	0.325024	0.992356	0.905518	0.956105
hsa-miR-625-3p	0.922282	0.121457	0.360744	1.25829	0.197099	0.421749	0.732962	0.54336	0.848719
hsa-miR-1260a	0.761645	0.124325	0.363833	0.884816	0.434765	0.675924	0.860794	0.632114	0.878452
hsa-miR-940	0.932755	0.127398	0.367422	1.50416	0.120496	0.328476	0.620116	0.216266	0.746656
hsa-miR-140-5p	0.781295	0.141776	0.40305	0.751044	0.154566	0.379737	1.04028	0.865921	0.949529
hsa-miR-874-3p	0.816124	0.14488	0.406073	0.873222	0.702431	0.785158	0.934612	0.228259	0.746656
hsa-miR-130a-3p	0.744901	0.155284	0.429189	0.708112	0.0286345	0.154007	1.05195	0.783411	0.937901
hsa-miR-335-5p	0.804765	0.163123	0.435182	1.10513	0.962128	0.785158	0.728207	0.0197916	0.447003
hsa-let-7c-5p	1.25445	0.163777	0.435182	1.50422	0.04585	0.1764	0.833948	0.152654	0.631814
hsa-miR-194-5p	0.817058	0.166188	0.435182	0.753354	0.0136074	0.104149	1.08456	0.483904	0.823945
hsa-miR-425-3p	0.690972	0.166266	0.435182	0.836588	0.364968	0.605238	0.825941	0.276357	0.746656
hsa-let-7e-5p	1.24555	0.169103	0.435182	1.05863	0.991074	0.785158	1.17656	0.357129	0.78176
hsa-miR-143-3p	0.723583	0.170574	0.435182	0.738004	0.0970319	0.288199	0.98046	0.983318	0.990849
hsa-miR-29b-3p	0.743539	0.175469	0.442004	0.844899	0.16294	0.386013	0.880033	0.511698	0.840965
hsa-miR-483-5p	1.61691	0.189751	0.472005	1.61989	0.159224	0.381754	0.998158	0.585952	0.856784
hsa-miR-132-3p	1.37417	0.198733	0.481744	2.13224	0.044874	0.1764	0.644472	0.390488	0.800112
hsa-miR-18a-5p	1.20636	0.200428	0.481744	1.18932	0.318502	0.56436	1.01433	0.763826	0.937423
hsa-miR-199a-3p	0.876958	0.201067	0.481744	0.930114	0.487174	0.71285	0.94285	0.639731	0.881927
hsa-miR-409-3p	1.53515	0.205117	0.481744	2.28026	0.117086	0.328158	0.673234	0.180166	0.694926
hsa-miR-652-3p	0.820213	0.20577	0.481744	0.757422	0.141154	0.360124	1.0829	0.427457	0.800112
hsa-miR-885-5p	1.10979	0.212774	0.492349	0.988019	0.0890141	0.27252	1.12325	0.300406	0.757024
hsa-miR-23b-3p	1.10088	0.220333	0.50398	1.10408	0.148475	0.369333	0.9971	0.974158	0.98987
hsa-miR-150-5p	0.84644	0.224493	0.507661	1.09841	0.393505	0.636647	0.770603	0.0210629	0.447003
hsa-miR-502-5p	1.85459	0.235026	0.525508	2.42346	0.666487	0.785158	0.765264	0.460874	0.817084
hsa-miR-144-3p	0.736869	0.239823	0.530275	0.679295	0.139591	0.360124	1.08476	0.659394	0.885878
hsa-miR-146a-5p	1.10539	0.244095	0.533791	0.960961	0.649719	0.785158	1.15029	0.0875559	0.581109
hsa-miR-197-3p	1.35126	0.249486	0.537675	1.04411	0.692486	0.785158	1.29417	0.106162	0.627018
hsa-miR-320b	0.839167	0.251275	0.537675	0.951523	0.736048	0.785158	0.88192	0.24561	0.746656
hsa-miR-301a-3p	1.67772	0.258496	0.54701	1.31374	0.484705	0.71285	1.27705	0.274806	0.746656
hsa-miR-155-5p	0.67953	0.261135	0.54701	0.760089	0.676757	0.785158	0.894014	0.574131	0.854416
hsa-miR-99b-5p	1.48256	0.280476	0.574997	1.43577	0.0415514	0.1764	1.03259	0.896019	0.956105
hsa-miR-30b-5p	0.887101	0.281947	0.574997	0.904605	0.410376	0.649511	0.98065	0.829897	0.939225
hsa-miR-2110	0.776765	0.285045	0.574997	1.00445	0.409029	0.649511	0.773327	0.0827083	0.581109
hsa-miR-629-5p	1.20847	0.289983	0.574997	1.18075	0.350761	0.591538	1.02348	0.76378	0.937423
hsa-miR-660-5p	1.12752	0.291235	0.574997	0.933512	0.597653	0.785158	1.20782	0.271538	0.746656
hsa-miR-223-3p	1.09381	0.292798	0.574997	1.09962	0.140197	0.360124	0.994711	0.950465	0.978449
hsa-miR-7-5p	0.800465	0.294722	0.574997	0.730223	0.0169934	0.109087	1.09619	0.321458	0.772772
hsa-miR-28-3p	1.26463	0.305775	0.590768	1.71178	0.0771687	0.257061	0.738782	0.246037	0.746656
hsa-miR-136-5p	1.45827	0.318502	0.60944	1.32731	0.859596	0.785158	1.09866	0.81265	0.937901
hsa-miR-181b-5p	1.02391	0.330223	0.625852	0.882244	0.191823	0.414921	1.16058	0.755026	0.937423
hsa-miR-374a-5p	0.784845	0.347225	0.651866	0.670905	0.00556764	0.0615534	1.16983	0.47311	0.820347
hsa-miR-16-2-3p	0.954674	0.358633	0.666991	0.961441	0.607369	0.785158	0.992962	0.440273	0.800112
hsa-miR-532-5p	1.11613	0.372148	0.680008	1.16145	0.261581	0.491081	0.960974	0.93389	0.974756
hsa-miR-30e-3p	1.67065	0.372467	0.680008	1.37765	0.439689	0.67828	1.21268	0.737726	0.937423
hsa-miR-99a-5p	0.872478	0.383642	0.68395	0.796762	0.0841769	0.266551	1.09503	0.493406	0.830325
hsa-miR-331-3p	0.95854	0.384319	0.68395	1.00278	0.521676	0.752272	0.955879	0.840829	0.945486
hsa-miR-365a-3p	0.766315	0.384937	0.68395	0.848284	0.756072	0.785158	0.903371	0.589231	0.856784
hsa-miR-106b-3p	1.15869	0.389362	0.685691	1.22508	0.935042	0.785158	0.945802	0.895658	0.956105
hsa-miR-33a-5p	0.74977	0.40235	0.702347	0.776856	0.457523	0.695016	0.965133	0.759059	0.937423
hsa-miR-142-3p	1.08669	0.412993	0.711984	0.849597	0.0151905	0.109087	1.27907	0.0252821	0.447003
hsa-miR-362-3p	0.65707	0.415026	0.711984	0.850799	0.864194	0.785158	0.772298	0.204885	0.746656
hsa-miR-20a-5p	1.0657	0.42965	0.729242	1.13338	0.0843856	0.266551	0.940285	0.437424	0.800112
hsa-miR-376c-3p	1.05683	0.432415	0.729242	1.04754	0.927902	0.785158	1.00886	0.683296	0.890641
hsa-miR-502-3p	1.59742	0.43988	0.735598	1.21247	0.42056	0.658988	1.31749	0.938654	0.974756
hsa-miR-340-5p	0.699647	0.444988	0.737939	1.08323	0.96592	0.785158	0.64589	0.276173	0.746656
hsa-miR-744-5p	0.814067	0.453081	0.739906	0.772255	0.0366089	0.1764	1.05414	0.40779	0.800112
hsa-miR-192-5p	0.888393	0.457285	0.739906	1.05376	0.369552	0.607776	0.843067	0.450837	0.811507
hsa-miR-133b	0.821214	0.459388	0.739906	1.16697	0.207078	0.433773	0.703713	0.0891648	0.581109
hsa-miR-590-5p	0.959523	0.461047	0.739906	1.16616	0.411248	0.649511	0.822809	0.952564	0.978449
hsa-miR-1972	1.42785	0.469326	0.741965	2.36859	0.00322534	0.0493725	0.602825	0.0156215	0.447003
hsa-miR-19b-3p	1.09743	0.470621	0.741965	0.894963	0.312667	0.560547	1.22623	0.141416	0.631814
hsa-miR-324-5p	1.33214	0.473515	0.741965	0.829653	0.731724	0.785158	1.60566	0.358838	0.78176
hsa-miR-342-3p	0.879802	0.487054	0.757216	1.08632	0.648532	0.785158	0.809891	0.080275	0.581109
hsa-miR-214-3p	1.09149	0.492279	0.759406	0.988964	0.905964	0.785158	1.10367	0.0514237	0.571711
hsa-miR-93-3p	0.800637	0.507346	0.77663	1.55611	0.084293	0.266551	0.514513	0.998397	0.998397
hsa-miR-335-3p	0.805614	0.511487	0.776991	1.74586	0.567351	0.784048	0.461442	0.0467458	0.568017
hsa-miR-491-5p	2.57077	0.515812	0.777625	1.63361	0.787066	0.785158	1.57368	0.968388	0.989326
hsa-miR-663b	1.11961	0.520617	0.778968	1.48404	0.254582	0.486732	0.754436	0.282969	0.746656
hsa-miR-185-5p	1.08213	0.526615	0.782063	1.05714	0.529802	0.758493	1.02363	0.845435	0.945486
hsa-miR-486-5p	1.11419	0.539323	0.793408	1.32414	0.075566	0.257061	0.841439	0.438701	0.800112
hsa-miR-146b-5p	0.865941	0.542623	0.793408	1.18783	0.922634	0.785158	0.72901	0.0480861	0.568017
hsa-miR-363-3p	0.629597	0.547215	0.793408	0.6407	0.00461474	0.0576233	0.982671	0.319629	0.772772
hsa-miR-877-5p	0.971254	0.551243	0.793408	1.08717	0.289175	0.5298	0.893376	0.390451	0.800112
hsa-miR-98-5p	0.902832	0.55419	0.793408	1.10951	0.916272	0.785158	0.813723	0.360418	0.78176
hsa-miR-181a-5p	0.865671	0.585734	0.832578	1.21438	0.292854	0.5298	0.71285	0.0709465	0.581109
hsa-miR-505-3p	1.38132	0.611704	0.863327	1.40237	0.17402	0.406921	0.984989	0.68111	0.890641
hsa-miR-19a-3p	1.06721	0.622593	0.872507	0.775458	0.0396769	0.1764	1.37624	0.0132281	0.447003
hsa-miR-454-3p	0.824745	0.639823	0.887879	0.890378	0.882527	0.785158	0.926286	0.780271	0.937901
hsa-miR-497-5p	0.956038	0.645676	0.887879	1.15569	0.729565	0.785158	0.827241	0.0971211	0.592126
hsa-miR-339-5p	1.35189	0.648812	0.887879	1.28844	0.252224	0.486732	1.04924	0.523417	0.84552
hsa-miR-374b-5p	1.19318	0.651409	0.887879	1.32308	0.101781	0.293543	0.901819	0.388692	0.800112
hsa-miR-190a-5p	0.593821	0.665888	0.90144	0.480504	0.179945	0.406921	1.23583	0.869145	0.949529
hsa-miR-182-5p	1.26873	0.673529	0.902901	0.91948	0.511249	0.742617	1.37983	0.295962	0.757024
hsa-miR-127-3p	1.33167	0.678986	0.902901	2.36595	0.0164602	0.109087	0.562849	0.427814	0.800112
hsa-miR-501-3p	1.7493	0.684244	0.902901	1.21692	0.256818	0.486732	1.43749	0.23519	0.746656
hsa-miR-151a-3p	0.951991	0.692324	0.902901	0.941544	0.663092	0.785158	1.0111	0.802621	0.937901
hsa-miR-339-3p	1.02463	0.693136	0.902901	0.957756	0.681601	0.785158	1.06982	0.672425	0.88873
hsa-miR-28-5p	0.952559	0.698163	0.902901	1.12032	0.883557	0.785158	0.850256	0.466905	0.817084
hsa-miR-186-5p	1.22632	0.707825	0.902901	1.05761	0.775962	0.785158	1.15951	0.644184	0.881927
hsa-miR-215-5p	0.949783	0.712181	0.902901	0.857168	0.641892	0.785158	1.10805	0.660893	0.885878
hsa-miR-204-5p	1.26932	0.712659	0.902901	2.86473	0.356707	0.59651	0.443086	0.340691	0.772772
hsa-miR-590-3p	1.05992	0.715053	0.902901	0.981942	0.336133	0.576643	1.07941	0.299913	0.757024
hsa-miR-30e-5p	0.957318	0.716876	0.902901	0.806916	0.0517365	0.190659	1.18639	0.131812	0.631814
hsa-miR-128-3p	1.00094	0.726267	0.908976	1.06938	0.615798	0.785158	0.936	0.529646	0.848331
hsa-miR-126-5p	0.961221	0.739425	0.91966	0.941753	0.606755	0.785158	1.02067	0.818067	0.937901
hsa-miR-92a-3p	0.956137	0.745703	0.921707	1.0001	0.99911		0.956038	0.742656	0.937423
hsa-miR-30a-5p	0.970587	0.757381	0.928977	0.889872	0.583736	0.785158	1.0907	0.496438	0.830325
hsa-miR-655-3p	0.686704	0.765262	0.928977	1.00228	0.231529	0.470145	0.685144	0.396391	0.800112
hsa-miR-766-3p	1.14091	0.765589	0.928977	1.67373	0.127984	0.339585	0.681658	0.0323675	0.509788
hsa-miR-30c-5p	1.02753	0.775037	0.931365	0.937097	0.342967	0.583337	1.0965	0.279655	0.746656
hsa-miR-361-5p	1.04706	0.776918	0.931365	0.99396	0.961288	0.785158	1.05342	0.607347	0.856784
hsa-miR-532-3p	0.990611	0.792066	0.943839	1.49064	0.183677	0.410694	0.664555	0.0363063	0.527837
hsa-miR-125a-5p	0.8733	0.805005	0.953548	1.05978	0.891897	0.785158	0.824036	0.240139	0.746656
hsa-miR-193a-5p	0.883444	0.829646	0.97692	1.28022	0.22134	0.45409	0.690073	0.431502	0.800112
hsa-miR-27a-5p	1.03496	0.845475	0.989703	1.56744	0.206529	0.433773	0.660289	0.744392	0.937423
hsa-miR-17-5p	0.791746	0.857681	0.99063	0.751362	0.210452	0.436249	1.05375	0.858408	0.949529
hsa-miR-300	1.08243	0.860594	0.99063	1.32538	0.674295	0.785158	0.81669	0.153775	0.631814
hsa-miR-27a-3p	0.976702	0.861201	0.99063	0.846176	0.123702	0.332658	1.15425	0.275711	0.746656
hsa-miR-140-3p	1.02498	0.867719	0.992391	1.23407	0.322583	0.56436	0.830568	0.605307	0.856784
hsa-miR-100-5p	0.902889	0.888221	1.01002	0.811307	0.158478	0.381754	1.11288	0.900503	0.956105
hsa-miR-221-3p	0.984696	0.893283	1.01002	0.974896	0.788717	0.785158	1.01005	0.931918	0.974756
hsa-miR-338-3p	0.957909	0.907513	1.01701	1.04707	0.726224	0.785158	0.914845	0.332641	0.772772
hsa-miR-320a	1.01411	0.909689	1.01701	1.24857	0.0250437	0.146579	0.812213	0.0403853	0.545202
hsa-miR-484	0.975308	0.915072	1.01731	1.20638	0.188956	0.413211	0.808455	0.1204	0.631814
hsa-miR-134-5p	1.31914	0.920615	1.01779	1.33032	0.485987	0.71285	0.9916	0.0546223	0.573534
hsa-miR-21-5p	1.00811	0.932638	1.02539	0.792938	0.00316879	0.0493725	1.27136	0.00355235	0.335697
hsa-miR-18b-5p	0.973451	0.941971	1.02869	1.21566	0.186058	0.411394	0.800759	0.129392	0.631814
hsa-miR-101-3p	1.00099	0.95042	1.02869	0.762627	0.0169866	0.109087	1.31256	0.140386	0.631814
hsa-miR-27b-3p	1.0093	0.954058	1.02869	0.798298	0.0404532	0.1764	1.26432	0.026016	0.447003
hsa-let-7f-2-3p	0.939725	0.960119	1.02869	1.31316	0.461629	0.69594	0.715622	0.151581	0.631814
hsa-miR-663a	1.23612	0.961493	1.02869	1.21696	0.323301	0.56436	1.01575	0.702173	0.908977
hsa-miR-375	1.77498	0.984061	1.04212	1.27907	0.611774	0.785158	1.3877	0.140714	0.631814
hsa-miR-205-5p	1.39106	0.984514	1.04212	1.09342	0.972257	0.785158	1.2722	0.67144	0.88873
hsa-miR-93-5p	1.00077	0.993121	1.04567	1.01734	0.837465	0.785158	0.983713	0.817974	0.937901
