# Supplementary material for: Radiation-induced circulating microRNAs linked to echocardiography parameters after radiotherapy
Source: Front Oncol. 2023 May 18;13:1150979. doi: 10.3389/fonc.2023.1150979 (PMC10232985; doi:10.3389/fonc.2023.1150979)
Supplement: Supplementary file 1 [file DataSheet_1.zip › Table 5.xlsx]

## Sheet: Supplementary table 5
Supplementary table 5 - Overrepresentation analysis of miRNA associations with pathways, cell types/organs and pathways of the 7 miRNAs identified in the primary cohort (hsa-miR-30d-5p, hsa-miR-24-3p, hsa-miR-29c-3p, hsa-miR-451a, hsa-miR-424-5p, hsa-miR-22-3p and hsa-miR-15b-3p). The biological processes listed here are ones in which a significantly larger proportion of miRNAs identified as radi…
Category	Subcategory	Enrichment	P-value	P-adjusted	Q-value	Expected	Observed	miRNAs/precursors
Diseases (MNDR)	Cardiomegaly	over-represented	1.96e-08	9.26e-06	9.26e-06	0.271552	6	hsa-miR-30d-5p; hsa-miR-24-3p; hsa-miR-29c-3p; hsa-miR-451a; hsa-miR-424-5p; hsa-miR-15b-5p
Diseases (MNDR)	acute myeloid leukemia	over-represented	4.86e-08	1.15e-05	1.15e-05	0.639655	7	hsa-miR-30d-5p; hsa-miR-24-3p; hsa-miR-29c-3p; hsa-miR-451a; hsa-miR-424-5p; hsa-miR-22-3p; hsa-miR-15b-5p
Diseases (MNDR)	Carcinoma, Non-Small-Cell Lung	over-represented	9.79e-08	1.54e-05	1.54e-05	0.706034	7	hsa-miR-30d-5p; hsa-miR-24-3p; hsa-miR-29c-3p; hsa-miR-451a; hsa-miR-424-5p; hsa-miR-22-3p; hsa-miR-15b-5p
Diseases (MNDR)	B-cell lymphoma	over-represented	1.8e-07	1.76e-05	1.76e-05	0.769397	7	hsa-miR-30d-5p; hsa-miR-24-3p; hsa-miR-29c-3p; hsa-miR-451a; hsa-miR-424-5p; hsa-miR-22-3p; hsa-miR-15b-5p
Diseases (MNDR)	Stroke, Lacunar	over-represented	2.24e-07	1.76e-05	1.76e-05	0.793534	7	hsa-miR-30d-5p; hsa-miR-24-3p; hsa-miR-29c-3p; hsa-miR-451a; hsa-miR-424-5p; hsa-miR-22-3p; hsa-miR-15b-5p
Diseases (MNDR)	myopathy	over-represented	1.94e-07	1.76e-05	1.76e-05	0.395259	6	hsa-miR-24-3p; hsa-miR-29c-3p; hsa-miR-451a; hsa-miR-424-5p; hsa-miR-22-3p; hsa-miR-15b-5p
Diseases (MNDR)	Niemann-Pick disease	over-represented	2.75e-07	1.79e-05	1.79e-05	0.193103	5	hsa-miR-30d-5p; hsa-miR-24-3p; hsa-miR-29c-3p; hsa-miR-22-3p; hsa-miR-15b-5p
Diseases (MNDR)	Uterine Cervical Neoplasms	over-represented	3.03e-07	1.79e-05	1.79e-05	0.425431	6	hsa-miR-30d-5p; hsa-miR-24-3p; hsa-miR-29c-3p; hsa-miR-424-5p; hsa-miR-22-3p; hsa-miR-15b-5p
Diseases (MNDR)	Peripheral Nervous System Diseases	over-represented	4.67e-07	2.14e-05	2.14e-05	0.214224	5	hsa-miR-29c-3p; hsa-miR-451a; hsa-miR-424-5p; hsa-miR-22-3p; hsa-miR-15b-5p
Diseases (MNDR)	intracranial aneurysm	over-represented	4.37e-07	2.14e-05	2.14e-05	0.871983	7	hsa-miR-30d-5p; hsa-miR-24-3p; hsa-miR-29c-3p; hsa-miR-451a; hsa-miR-424-5p; hsa-miR-22-3p; hsa-miR-15b-5p
Diseases (MNDR)	rectum adenocarcinoma	over-represented	9.17e-07	3.51e-05	3.51e-05	0.968534	7	hsa-miR-30d-5p; hsa-miR-24-3p; hsa-miR-29c-3p; hsa-miR-451a; hsa-miR-424-5p; hsa-miR-22-3p; hsa-miR-15b-5p
Diseases (MNDR)	schizophrenia	over-represented	9.71e-07	3.51e-05	3.51e-05	0.515948	6	hsa-miR-30d-5p; hsa-miR-24-3p; hsa-miR-29c-3p; hsa-miR-424-5p; hsa-miR-22-3p; hsa-miR-15b-5p
Diseases (MNDR)	urinary bladder cancer	over-represented	1.04e-06	3.51e-05	3.51e-05	0.521983	6	hsa-miR-24-3p; hsa-miR-29c-3p; hsa-miR-451a; hsa-miR-424-5p; hsa-miR-22-3p; hsa-miR-15b-5p
Diseases (MNDR)	Precursor Cell Lymphoblastic Leukemia-Lymphoma	over-represented	1.15e-06	3.63e-05	3.63e-05	0.531034	6	hsa-miR-24-3p; hsa-miR-29c-3p; hsa-miR-451a; hsa-miR-424-5p; hsa-miR-22-3p; hsa-miR-15b-5p
Diseases (MNDR)	Non-alcoholic Fatty Liver Disease	over-represented	1.24e-06	3.65e-05	3.65e-05	0.259483	5	hsa-miR-30d-5p; hsa-miR-24-3p; hsa-miR-29c-3p; hsa-miR-451a; hsa-miR-22-3p
Diseases (MNDR)	Prostatic Neoplasms	over-represented	1.46e-06	3.84e-05	3.84e-05	1.03491	7	hsa-miR-30d-5p; hsa-miR-24-3p; hsa-miR-29c-3p; hsa-miR-451a; hsa-miR-424-5p; hsa-miR-22-3p; hsa-miR-15b-5p
Diseases (MNDR)	colon adenocarcinoma	over-represented	1.44e-06	3.84e-05	3.84e-05	1.0319	7	hsa-miR-30d-5p; hsa-miR-24-3p; hsa-miR-29c-3p; hsa-miR-451a; hsa-miR-424-5p; hsa-miR-22-3p; hsa-miR-15b-5p
Diseases (MNDR)	esophageal carcinoma	over-represented	1.83e-06	4.54e-05	4.54e-05	0.573276	6	hsa-miR-30d-5p; hsa-miR-24-3p; hsa-miR-29c-3p; hsa-miR-451a; hsa-miR-22-3p; hsa-miR-15b-5p
Diseases (MNDR)	Burkitt lymphoma	over-represented	2.49e-06	5.62e-05	5.62e-05	0.603448	6	hsa-miR-30d-5p; hsa-miR-24-3p; hsa-miR-29c-3p; hsa-miR-424-5p; hsa-miR-22-3p; hsa-miR-15b-5p
Diseases (MNDR)	prostate adenocarcinoma	over-represented	2.5e-06	5.62e-05	5.62e-05	1.11638	7	hsa-miR-30d-5p; hsa-miR-24-3p; hsa-miR-29c-3p; hsa-miR-451a; hsa-miR-424-5p; hsa-miR-22-3p; hsa-miR-15b-5p
Diseases (MNDR)	Urinary Bladder Neoplasms	over-represented	3.22e-06	6.91e-05	6.91e-05	0.313793	5	hsa-miR-30d-5p; hsa-miR-29c-3p; hsa-miR-451a; hsa-miR-22-3p; hsa-miR-15b-5p
Diseases (MNDR)	cervical squamous cell carcinoma	over-represented	3.43e-06	7.04e-05	7.04e-05	0.636638	6	hsa-miR-30d-5p; hsa-miR-24-3p; hsa-miR-29c-3p; hsa-miR-451a; hsa-miR-22-3p; hsa-miR-15b-5p
Diseases (MNDR)	head and neck cancer	over-represented	4.65e-06	8.44e-05	8.44e-05	0.669828	6	hsa-miR-30d-5p; hsa-miR-24-3p; hsa-miR-29c-3p; hsa-miR-451a; hsa-miR-424-5p; hsa-miR-22-3p
Diseases (MNDR)	heart disease	over-represented	4.34e-06	8.44e-05	8.44e-05	1.2069	7	hsa-miR-30d-5p; hsa-miR-24-3p; hsa-miR-29c-3p; hsa-miR-451a; hsa-miR-424-5p; hsa-miR-22-3p; hsa-miR-15b-5p
Diseases (MNDR)	thyroid cancer	over-represented	4.65e-06	8.44e-05	8.44e-05	0.669828	6	hsa-miR-30d-5p; hsa-miR-24-3p; hsa-miR-29c-3p; hsa-miR-451a; hsa-miR-22-3p; hsa-miR-15b-5p
Diseases (MNDR)	Intracranial Hemorrhage, Hypertensive	over-represented	4.88e-06	8.54e-05	8.54e-05	0.340948	5	hsa-miR-30d-5p; hsa-miR-24-3p; hsa-miR-29c-3p; hsa-miR-424-5p; hsa-miR-22-3p
Diseases (MNDR)	Neoplasms	over-represented	5.57e-06	8.99e-05	8.99e-05	0.35	5	hsa-miR-30d-5p; hsa-miR-29c-3p; hsa-miR-451a; hsa-miR-22-3p; hsa-miR-15b-5p
Diseases (MNDR)	Parkinsons disease	over-represented	5.6e-06	8.99e-05	8.99e-05	0.690948	6	hsa-miR-24-3p; hsa-miR-29c-3p; hsa-miR-451a; hsa-miR-424-5p; hsa-miR-22-3p; hsa-miR-15b-5p
Diseases (MNDR)	relapsing-remitting multiple sclerosis	over-represented	5.72e-06	8.99e-05	8.99e-05	1.25517	7	hsa-miR-30d-5p; hsa-miR-24-3p; hsa-miR-29c-3p; hsa-miR-451a; hsa-miR-424-5p; hsa-miR-22-3p; hsa-miR-15b-5p
Diseases (MNDR)	Myasthenia Gravis, Autoimmune, Experimental	over-represented	7.46e-06	0.000111	0.000111	0.371121	5	hsa-miR-24-3p; hsa-miR-29c-3p; hsa-miR-451a; hsa-miR-424-5p; hsa-miR-15b-5p
Diseases (MNDR)	osteosarcoma	over-represented	7.71e-06	0.000111	0.000111	1.30948	7	hsa-miR-30d-5p; hsa-miR-24-3p; hsa-miR-29c-3p; hsa-miR-451a; hsa-miR-424-5p; hsa-miR-22-3p; hsa-miR-15b-5p
Diseases (MNDR)	ovarian carcinoma	over-represented	7.78e-06	0.000111	0.000111	0.730172	6	hsa-miR-30d-5p; hsa-miR-24-3p; hsa-miR-29c-3p; hsa-miR-451a; hsa-miR-424-5p; hsa-miR-15b-5p
Diseases (MNDR)	Ovarian Neoplasms	over-represented	9.34e-06	0.000126	0.000126	1.34569	7	hsa-miR-30d-5p; hsa-miR-24-3p; hsa-miR-29c-3p; hsa-miR-451a; hsa-miR-424-5p; hsa-miR-22-3p; hsa-miR-15b-5p
Diseases (MNDR)	Heart Failure	over-represented	9.83e-06	0.000127	0.000127	0.392241	5	hsa-miR-24-3p; hsa-miR-29c-3p; hsa-miR-424-5p; hsa-miR-22-3p; hsa-miR-15b-5p
Diseases (MNDR)	renal clear cell carcinoma	over-represented	9.95e-06	0.000127	0.000127	1.35776	7	hsa-miR-30d-5p; hsa-miR-24-3p; hsa-miR-29c-3p; hsa-miR-451a; hsa-miR-424-5p; hsa-miR-22-3p; hsa-miR-15b-5p
Diseases (MNDR)	dilated cardiomyopathy	over-represented	1.14e-05	0.000142	0.000142	0.40431	5	hsa-miR-29c-3p; hsa-miR-451a; hsa-miR-424-5p; hsa-miR-22-3p; hsa-miR-15b-5p
Diseases (MNDR)	dermatomyositis	over-represented	1.28e-05	0.000154	0.000154	0.413362	5	hsa-miR-30d-5p; hsa-miR-24-3p; hsa-miR-29c-3p; hsa-miR-424-5p; hsa-miR-22-3p
Diseases (MNDR)	hypertension	over-represented	1.4e-05	0.000165	0.000165	0.805603	6	hsa-miR-24-3p; hsa-miR-29c-3p; hsa-miR-451a; hsa-miR-424-5p; hsa-miR-22-3p; hsa-miR-15b-5p
Diseases (MNDR)	Alzheimers disease	over-represented	1.46e-05	0.000168	0.000168	1.43319	7	hsa-miR-30d-5p; hsa-miR-24-3p; hsa-miR-29c-3p; hsa-miR-451a; hsa-miR-424-5p; hsa-miR-22-3p; hsa-miR-15b-5p
Diseases (MNDR)	kidney disease	over-represented	1.97e-05	0.000212	0.000212	0.853879	6	hsa-miR-24-3p; hsa-miR-29c-3p; hsa-miR-451a; hsa-miR-424-5p; hsa-miR-22-3p; hsa-miR-15b-5p
Diseases (MNDR)	meningioma	over-represented	1.94e-05	0.000212	0.000212	0.449569	5	hsa-miR-24-3p; hsa-miR-29c-3p; hsa-miR-451a; hsa-miR-424-5p; hsa-miR-22-3p
Diseases (MNDR)	chronic lymphocytic leukemia	over-represented	2.28e-05	0.000224	0.000224	0.464655	5	hsa-miR-30d-5p; hsa-miR-29c-3p; hsa-miR-424-5p; hsa-miR-22-3p; hsa-miR-15b-5p
Diseases (MNDR)	lung small cell carcinoma	over-represented	2.19e-05	0.000224	0.000224	0.868966	6	hsa-miR-30d-5p; hsa-miR-24-3p; hsa-miR-29c-3p; hsa-miR-451a; hsa-miR-22-3p; hsa-miR-15b-5p
Diseases (MNDR)	lymphoma	over-represented	2.21e-05	0.000224	0.000224	1.52069	7	hsa-miR-30d-5p; hsa-miR-24-3p; hsa-miR-29c-3p; hsa-miR-451a; hsa-miR-424-5p; hsa-miR-22-3p; hsa-miR-15b-5p
Diseases (MNDR)	pituitary adenoma	over-represented	2.28e-05	0.000224	0.000224	0.875	6	hsa-miR-24-3p; hsa-miR-29c-3p; hsa-miR-451a; hsa-miR-424-5p; hsa-miR-22-3p; hsa-miR-15b-5p
Diseases (MNDR)	diabetes mellitus	over-represented	3.83e-05	0.000348	0.000348	1.6444	7	hsa-miR-30d-5p; hsa-miR-24-3p; hsa-miR-29c-3p; hsa-miR-451a; hsa-miR-424-5p; hsa-miR-22-3p; hsa-miR-15b-5p
Diseases (MNDR)	lung squamous cell carcinoma	over-represented	4.04e-05	0.000359	0.000359	1.65647	7	hsa-miR-30d-5p; hsa-miR-24-3p; hsa-miR-29c-3p; hsa-miR-451a; hsa-miR-424-5p; hsa-miR-22-3p; hsa-miR-15b-5p
Diseases (MNDR)	eye disease	over-represented	4.3e-05	0.000369	0.000369	1.67155	7	hsa-miR-30d-5p; hsa-miR-24-3p; hsa-miR-29c-3p; hsa-miR-451a; hsa-miR-424-5p; hsa-miR-22-3p; hsa-miR-15b-5p
Diseases (MNDR)	renal cell carcinoma	over-represented	4.41e-05	0.000371	0.000371	0.531034	5	hsa-miR-30d-5p; hsa-miR-24-3p; hsa-miR-29c-3p; hsa-miR-451a; hsa-miR-22-3p
Diseases (MNDR)	adrenocortical carcinoma	over-represented	4.53e-05	0.000375	0.000375	0.534052	5	hsa-miR-24-3p; hsa-miR-29c-3p; hsa-miR-424-5p; hsa-miR-22-3p; hsa-miR-15b-5p
Diseases (MNDR)	melanoma	over-represented	5.59e-05	0.000447	0.000447	1.73491	7	hsa-miR-30d-5p; hsa-miR-24-3p; hsa-miR-29c-3p; hsa-miR-451a; hsa-miR-424-5p; hsa-miR-22-3p; hsa-miR-15b-5p
Diseases (MNDR)	nasopharynx carcinoma	over-represented	9.28e-05	0.000664	0.000664	1.86466	7	hsa-miR-30d-5p; hsa-miR-24-3p; hsa-miR-29c-3p; hsa-miR-451a; hsa-miR-424-5p; hsa-miR-22-3p; hsa-miR-15b-5p
Diseases (MNDR)	amyotrophic lateral sclerosis	over-represented	9.94e-05	0.00067	0.00067	1.12241	6	hsa-miR-24-3p; hsa-miR-29c-3p; hsa-miR-451a; hsa-miR-424-5p; hsa-miR-22-3p; hsa-miR-15b-5p
Diseases (MNDR)	progesterone-receptor negative breast cancer	over-represented	9.82e-05	0.00067	0.00067	1.87974	7	hsa-miR-30d-5p; hsa-miR-24-3p; hsa-miR-29c-3p; hsa-miR-451a; hsa-miR-424-5p; hsa-miR-22-3p; hsa-miR-15b-5p
Diseases (MNDR)	squamous cell carcinoma	over-represented	0.000105	0.000697	0.000697	0.633621	5	hsa-miR-30d-5p; hsa-miR-24-3p; hsa-miR-29c-3p; hsa-miR-451a; hsa-miR-22-3p
Diseases (MNDR)	lung disease	over-represented	0.000109	0.000706	0.000706	1.14052	6	hsa-miR-24-3p; hsa-miR-29c-3p; hsa-miR-451a; hsa-miR-424-5p; hsa-miR-22-3p; hsa-miR-15b-5p
Diseases (MNDR)	intellectual disability	over-represented	0.000113	0.000718	0.000718	1.14655	6	hsa-miR-30d-5p; hsa-miR-29c-3p; hsa-miR-451a; hsa-miR-424-5p; hsa-miR-22-3p; hsa-miR-15b-5p
Diseases (MNDR)	Carcinoma, Renal Cell	over-represented	0.000122	0.000765	0.000765	1.16164	6	hsa-miR-30d-5p; hsa-miR-24-3p; hsa-miR-29c-3p; hsa-miR-451a; hsa-miR-22-3p; hsa-miR-15b-5p
Diseases (MNDR)	retinoblastoma	over-represented	0.000144	0.000837	0.000837	0.675862	5	hsa-miR-30d-5p; hsa-miR-29c-3p; hsa-miR-424-5p; hsa-miR-22-3p; hsa-miR-15b-5p
Diseases (MNDR)	arthritis	over-represented	0.00015	0.000853	0.000853	0.681897	5	hsa-miR-24-3p; hsa-miR-29c-3p; hsa-miR-424-5p; hsa-miR-22-3p; hsa-miR-15b-5p
Diseases (MNDR)	gastric adenocarcinoma	over-represented	0.00015	0.000853	0.000853	1.20388	6	hsa-miR-30d-5p; hsa-miR-29c-3p; hsa-miR-451a; hsa-miR-424-5p; hsa-miR-22-3p; hsa-miR-15b-5p
Diseases (MNDR)	lung cancer	over-represented	0.000174	0.00098	0.00098	2.03966	7	hsa-miR-30d-5p; hsa-miR-24-3p; hsa-miR-29c-3p; hsa-miR-451a; hsa-miR-424-5p; hsa-miR-22-3p; hsa-miR-15b-5p
Diseases (MNDR)	brain disease	over-represented	0.000204	0.0011302	0.0011302	2.08491	7	hsa-miR-30d-5p; hsa-miR-24-3p; hsa-miR-29c-3p; hsa-miR-451a; hsa-miR-424-5p; hsa-miR-22-3p; hsa-miR-15b-5p
Diseases (MNDR)	oral squamous cell carcinoma	over-represented	0.000223	0.0012107	0.0012106	1.28836	6	hsa-miR-30d-5p; hsa-miR-24-3p; hsa-miR-29c-3p; hsa-miR-424-5p; hsa-miR-22-3p; hsa-miR-15b-5p
Diseases (MNDR)	carcinoma	over-represented	0.000234	0.001257	0.001257	2.12716	7	hsa-miR-30d-5p; hsa-miR-24-3p; hsa-miR-29c-3p; hsa-miR-451a; hsa-miR-424-5p; hsa-miR-22-3p; hsa-miR-15b-5p
Diseases (MNDR)	Breast Neoplasms	over-represented	0.000249	0.0013191	0.0013191	2.14526	7	hsa-miR-30d-5p; hsa-miR-24-3p; hsa-miR-29c-3p; hsa-miR-451a; hsa-miR-424-5p; hsa-miR-22-3p; hsa-miR-15b-5p
Diseases (MNDR)	cholangiocarcinoma	over-represented	0.000288	0.001462	0.001462	2.19052	7	hsa-miR-30d-5p; hsa-miR-24-3p; hsa-miR-29c-3p; hsa-miR-451a; hsa-miR-424-5p; hsa-miR-22-3p; hsa-miR-15b-5p
Diseases (MNDR)	neurodegenerative disease	over-represented	0.000288	0.001462	0.001462	2.19052	7	hsa-miR-30d-5p; hsa-miR-24-3p; hsa-miR-29c-3p; hsa-miR-451a; hsa-miR-424-5p; hsa-miR-22-3p; hsa-miR-15b-5p
Diseases (MNDR)	thyroid carcinoma	over-represented	0.000284	0.001462	0.001462	1.34267	6	hsa-miR-30d-5p; hsa-miR-24-3p; hsa-miR-29c-3p; hsa-miR-451a; hsa-miR-424-5p; hsa-miR-22-3p
Diseases (MNDR)	leukemia	over-represented	0.000299	0.0014875	0.0014875	2.20259	7	hsa-miR-30d-5p; hsa-miR-24-3p; hsa-miR-29c-3p; hsa-miR-451a; hsa-miR-424-5p; hsa-miR-22-3p; hsa-miR-15b-5p
Diseases (MNDR)	head and neck squamous cell carcinoma	over-represented	0.000303	0.0014906	0.0014906	1.35776	6	hsa-miR-24-3p; hsa-miR-29c-3p; hsa-miR-451a; hsa-miR-424-5p; hsa-miR-22-3p; hsa-miR-15b-5p
Diseases (MNDR)	malignant glioma	over-represented	0.000326	0.0015095	0.0015095	2.22974	7	hsa-miR-30d-5p; hsa-miR-24-3p; hsa-miR-29c-3p; hsa-miR-451a; hsa-miR-424-5p; hsa-miR-22-3p; hsa-miR-15b-5p
Diseases (MNDR)	papillary renal cell carcinoma	over-represented	0.000328	0.0015095	0.0015095	1.37586	6	hsa-miR-30d-5p; hsa-miR-24-3p; hsa-miR-29c-3p; hsa-miR-451a; hsa-miR-424-5p; hsa-miR-15b-5p
Diseases (MNDR)	Glioblastoma	over-represented	0.000394	0.0016741	0.0016741	2.29009	7	hsa-miR-30d-5p; hsa-miR-24-3p; hsa-miR-29c-3p; hsa-miR-451a; hsa-miR-424-5p; hsa-miR-22-3p; hsa-miR-15b-5p
Diseases (MNDR)	autosomal recessive disease	over-represented	0.000535	0.0020695	0.0020695	0.887069	5	hsa-miR-24-3p; hsa-miR-451a; hsa-miR-424-5p; hsa-miR-22-3p; hsa-miR-15b-5p
Diseases (MNDR)	vascular disease	over-represented	0.000565	0.0021327	0.0021327	2.41078	7	hsa-miR-30d-5p; hsa-miR-24-3p; hsa-miR-29c-3p; hsa-miR-451a; hsa-miR-424-5p; hsa-miR-22-3p; hsa-miR-15b-5p
Diseases (MNDR)	familiar ovarian carcinoma	over-represented	0.000621	0.0023069	0.0023069	1.53578	6	hsa-miR-30d-5p; hsa-miR-24-3p; hsa-miR-29c-3p; hsa-miR-451a; hsa-miR-22-3p; hsa-miR-15b-5p
Diseases (MNDR)	multiple myeloma	over-represented	0.000628	0.0023155	0.0023155	0.917241	5	hsa-miR-24-3p; hsa-miR-29c-3p; hsa-miR-424-5p; hsa-miR-22-3p; hsa-miR-15b-5p
Diseases (MNDR)	bone disease	over-represented	0.000657	0.0023851	0.0023851	1.55086	6	hsa-miR-24-3p; hsa-miR-29c-3p; hsa-miR-451a; hsa-miR-424-5p; hsa-miR-22-3p; hsa-miR-15b-5p
Diseases (MNDR)	hypersensitivity reaction type II disease	over-represented	0.000679	0.0024462	0.0024462	0.932328	5	hsa-miR-29c-3p; hsa-miR-451a; hsa-miR-424-5p; hsa-miR-22-3p; hsa-miR-15b-5p
Diseases (MNDR)	medulloblastoma	over-represented	0.000779	0.0027028	0.0027028	0.959483	5	hsa-miR-30d-5p; hsa-miR-24-3p; hsa-miR-29c-3p; hsa-miR-451a; hsa-miR-22-3p
Diseases (MNDR)	hepatocellular carcinoma	over-represented	0.000858	0.0029347	0.0029347	2.55862	7	hsa-miR-30d-5p; hsa-miR-24-3p; hsa-miR-29c-3p; hsa-miR-451a; hsa-miR-424-5p; hsa-miR-22-3p; hsa-miR-15b-5p
Diseases (MNDR)	esophageal cancer	over-represented	0.0016533	0.0052372	0.0052372	2.80905	7	hsa-miR-30d-5p; hsa-miR-24-3p; hsa-miR-29c-3p; hsa-miR-451a; hsa-miR-424-5p; hsa-miR-22-3p; hsa-miR-15b-5p
Diseases (MNDR)	breast cancer	over-represented	0.0023197	0.0070185	0.0070185	2.94784	7	hsa-miR-30d-5p; hsa-miR-24-3p; hsa-miR-29c-3p; hsa-miR-451a; hsa-miR-424-5p; hsa-miR-22-3p; hsa-miR-15b-5p
Diseases (MNDR)	nephroblastoma	over-represented	0.0023834	0.0071655	0.0071655	1.94009	6	hsa-miR-30d-5p; hsa-miR-29c-3p; hsa-miR-451a; hsa-miR-424-5p; hsa-miR-22-3p; hsa-miR-15b-5p
Organs (miRWalk)	Fibroblasts	over-represented	0.000226	0.0088123	0.0088123	0.840467	5	hsa-miR-24-3p; hsa-miR-29c-3p; hsa-miR-424-5p; hsa-miR-22-3p; hsa-miR-15b-5p
Diseases (MNDR)	lung adenocarcinoma	over-represented	0.003651	0.010137	0.010137	2.09095	6	hsa-miR-30d-5p; hsa-miR-24-3p; hsa-miR-451a; hsa-miR-424-5p; hsa-miR-22-3p; hsa-miR-15b-5p
Pathways (miRWalk)	P00048 PI3 kinase pathway	over-represented	0.000177	0.0109241	0.0109241	2.06602	7	hsa-miR-30d-5p; hsa-miR-24-3p; hsa-miR-29c-3p; hsa-miR-451a; hsa-miR-424-5p; hsa-miR-22-3p; hsa-miR-15b-5p
Pathways (miRWalk)	WP1544 MicroRNAs in cardiomyocyte hypertrophy	over-represented	0.000139	0.0109241	0.0109241	1.99806	7	hsa-miR-30d-5p; hsa-miR-24-3p; hsa-miR-29c-3p; hsa-miR-451a; hsa-miR-424-5p; hsa-miR-22-3p; hsa-miR-15b-5p
Pathways (miRWalk)	WP231 TNF alpha Signaling Pathway	over-represented	0.000169	0.0109241	0.0109241	2.05243	7	hsa-miR-30d-5p; hsa-miR-24-3p; hsa-miR-29c-3p; hsa-miR-451a; hsa-miR-424-5p; hsa-miR-22-3p; hsa-miR-15b-5p
Pathways (miRWalk)	WP474 Endochondral Ossification	over-represented	0.000153	0.0109241	0.0109241	2.02524	7	hsa-miR-30d-5p; hsa-miR-24-3p; hsa-miR-29c-3p; hsa-miR-451a; hsa-miR-424-5p; hsa-miR-22-3p; hsa-miR-15b-5p
Pathways (miRWalk)	WP75 Toll Like Receptor signaling	over-represented	8.85e-05	0.0109241	0.0109241	1.87573	7	hsa-miR-30d-5p; hsa-miR-24-3p; hsa-miR-29c-3p; hsa-miR-451a; hsa-miR-424-5p; hsa-miR-22-3p; hsa-miR-15b-5p
Pathways (miRWalk)	hsa04620 Toll like receptor signaling pathway	over-represented	8.4e-05	0.0109241	0.0109241	1.86214	7	hsa-miR-30d-5p; hsa-miR-24-3p; hsa-miR-29c-3p; hsa-miR-451a; hsa-miR-424-5p; hsa-miR-22-3p; hsa-miR-15b-5p
Pathways (miRWalk)	P00030 Hypoxia response via HIF activation	over-represented	0.000219	0.0115953	0.0115953	1.30485	6	hsa-miR-24-3p; hsa-miR-29c-3p; hsa-miR-451a; hsa-miR-424-5p; hsa-miR-22-3p; hsa-miR-15b-5p
Pathways (miRWalk)	WP1545 miRNAs involved in DDR	over-represented	0.000317	0.0130809	0.0130809	2.24272	7	hsa-miR-30d-5p; hsa-miR-24-3p; hsa-miR-29c-3p; hsa-miR-451a; hsa-miR-424-5p; hsa-miR-22-3p; hsa-miR-15b-5p
Pathways (miRWalk)	hsa04914 Progesterone mediated oocyte maturation	over-represented	0.000291	0.0130809	0.0130809	2.21553	7	hsa-miR-30d-5p; hsa-miR-24-3p; hsa-miR-29c-3p; hsa-miR-451a; hsa-miR-424-5p; hsa-miR-22-3p; hsa-miR-15b-5p
Diseases (MNDR)	pancreatic adenocarcinoma	over-represented	0.0048891	0.0131866	0.0131866	1.4181	5	hsa-miR-30d-5p; hsa-miR-451a; hsa-miR-424-5p; hsa-miR-22-3p; hsa-miR-15b-5p
Diseases (MNDR)	Liver Neoplasms	over-represented	0.0049784	0.0132187	0.0132187	2.20862	6	hsa-miR-30d-5p; hsa-miR-24-3p; hsa-miR-29c-3p; hsa-miR-451a; hsa-miR-22-3p; hsa-miR-15b-5p
Pathways (miRWalk)	P04398 p53 pathway feedback loops 2	over-represented	0.000523	0.0161797	0.0161797	2.40583	7	hsa-miR-30d-5p; hsa-miR-24-3p; hsa-miR-29c-3p; hsa-miR-451a; hsa-miR-424-5p; hsa-miR-22-3p; hsa-miR-15b-5p
Pathways (miRWalk)	hsa05213 Endometrial cancer	over-represented	0.000445	0.0161797	0.0161797	2.35146	7	hsa-miR-30d-5p; hsa-miR-24-3p; hsa-miR-29c-3p; hsa-miR-451a; hsa-miR-424-5p; hsa-miR-22-3p; hsa-miR-15b-5p
Pathways (miRWalk)	hsa05223 Non small cell lung cancer	over-represented	0.000523	0.0161797	0.0161797	2.40583	7	hsa-miR-30d-5p; hsa-miR-24-3p; hsa-miR-29c-3p; hsa-miR-451a; hsa-miR-424-5p; hsa-miR-22-3p; hsa-miR-15b-5p
Pathways (miRWalk)	WP712 Estrogen signaling pathway	over-represented	0.000607	0.0162603	0.0162603	1.54951	6	hsa-miR-24-3p; hsa-miR-29c-3p; hsa-miR-451a; hsa-miR-424-5p; hsa-miR-22-3p; hsa-miR-15b-5p
Pathways (miRWalk)	hsa04062 Chemokine signaling pathway	over-represented	0.000614	0.0162603	0.0162603	2.46019	7	hsa-miR-30d-5p; hsa-miR-24-3p; hsa-miR-29c-3p; hsa-miR-451a; hsa-miR-424-5p; hsa-miR-22-3p; hsa-miR-15b-5p
Diseases (MNDR)	cancer	over-represented	0.0088331	0.0162655	0.0162655	3.56638	7	hsa-miR-30d-5p; hsa-miR-24-3p; hsa-miR-29c-3p; hsa-miR-451a; hsa-miR-424-5p; hsa-miR-22-3p; hsa-miR-15b-5p
Diseases (MNDR)	colorectal cancer	over-represented	0.0072855	0.0162655	0.0162655	3.46983	7	hsa-miR-30d-5p; hsa-miR-24-3p; hsa-miR-29c-3p; hsa-miR-451a; hsa-miR-424-5p; hsa-miR-22-3p; hsa-miR-15b-5p
Diseases (MNDR)	pancreatic cancer	over-represented	0.0118135	0.0171264	0.0171264	3.71724	7	hsa-miR-30d-5p; hsa-miR-24-3p; hsa-miR-29c-3p; hsa-miR-451a; hsa-miR-424-5p; hsa-miR-22-3p; hsa-miR-15b-5p
Pathways (miRWalk)	P00006 Apoptosis signaling pathway	over-represented	0.000934	0.0184622	0.0184622	2.60971	7	hsa-miR-30d-5p; hsa-miR-24-3p; hsa-miR-29c-3p; hsa-miR-451a; hsa-miR-424-5p; hsa-miR-22-3p; hsa-miR-15b-5p
Pathways (miRWalk)	P00019 Endothelin signaling pathway	over-represented	0.000949	0.0184622	0.0184622	1.67184	6	hsa-miR-24-3p; hsa-miR-29c-3p; hsa-miR-451a; hsa-miR-424-5p; hsa-miR-22-3p; hsa-miR-15b-5p
Pathways (miRWalk)	WP195 IL 1 signaling pathway	over-represented	0.000995	0.0184622	0.0184622	1.68544	6	hsa-miR-30d-5p; hsa-miR-24-3p; hsa-miR-29c-3p; hsa-miR-451a; hsa-miR-424-5p; hsa-miR-15b-5p
Pathways (miRWalk)	WP364 IL 6 signaling pathway	over-represented	0.000862	0.0184622	0.0184622	1.64466	6	hsa-miR-30d-5p; hsa-miR-24-3p; hsa-miR-29c-3p; hsa-miR-451a; hsa-miR-424-5p; hsa-miR-15b-5p
Pathways (miRWalk)	hsa04310 Wnt signaling pathway	over-represented	0.000934	0.0184622	0.0184622	2.60971	7	hsa-miR-30d-5p; hsa-miR-24-3p; hsa-miR-29c-3p; hsa-miR-451a; hsa-miR-424-5p; hsa-miR-22-3p; hsa-miR-15b-5p
Pathways (miRWalk)	hsa05219 Bladder cancer	over-represented	0.000969	0.0184622	0.0184622	2.6233	7	hsa-miR-30d-5p; hsa-miR-24-3p; hsa-miR-29c-3p; hsa-miR-451a; hsa-miR-424-5p; hsa-miR-22-3p; hsa-miR-15b-5p
Pathways (miRWalk)	hsa05020 Prion diseases	over-represented	0.0010914	0.0192809	0.0192809	1.0466	5	hsa-miR-24-3p; hsa-miR-29c-3p; hsa-miR-424-5p; hsa-miR-22-3p; hsa-miR-15b-5p
Pathways (miRWalk)	P00056 VEGF signaling pathway	over-represented	0.0020207	0.0197283	0.0197283	1.90291	6	hsa-miR-24-3p; hsa-miR-29c-3p; hsa-miR-451a; hsa-miR-424-5p; hsa-miR-22-3p; hsa-miR-15b-5p
Pathways (miRWalk)	P00057 Wnt signaling pathway	over-represented	0.0020183	0.0197283	0.0197283	2.90874	7	hsa-miR-30d-5p; hsa-miR-24-3p; hsa-miR-29c-3p; hsa-miR-451a; hsa-miR-424-5p; hsa-miR-22-3p; hsa-miR-15b-5p
Pathways (miRWalk)	P00059 p53 pathway	over-represented	0.0015398	0.0197283	0.0197283	2.8	7	hsa-miR-30d-5p; hsa-miR-24-3p; hsa-miR-29c-3p; hsa-miR-451a; hsa-miR-424-5p; hsa-miR-22-3p; hsa-miR-15b-5p
Pathways (miRWalk)	WP1591 Heart Development	over-represented	0.0013724	0.0197283	0.0197283	1.78058	6	hsa-miR-30d-5p; hsa-miR-24-3p; hsa-miR-29c-3p; hsa-miR-424-5p; hsa-miR-22-3p; hsa-miR-15b-5p
Pathways (miRWalk)	WP2018 RANKL RANK Signaling Pathway	over-represented	0.0014993	0.0197283	0.0197283	1.80777	6	hsa-miR-30d-5p; hsa-miR-24-3p; hsa-miR-29c-3p; hsa-miR-451a; hsa-miR-424-5p; hsa-miR-15b-5p
Pathways (miRWalk)	WP286 IL 3 Signaling Pathway	over-represented	0.0016355	0.0197283	0.0197283	1.83495	6	hsa-miR-24-3p; hsa-miR-29c-3p; hsa-miR-451a; hsa-miR-424-5p; hsa-miR-22-3p; hsa-miR-15b-5p
Pathways (miRWalk)	WP366 TGF beta Signaling Pathway1	over-represented	0.0017063	0.0197283	0.0197283	2.84078	7	hsa-miR-30d-5p; hsa-miR-24-3p; hsa-miR-29c-3p; hsa-miR-451a; hsa-miR-424-5p; hsa-miR-22-3p; hsa-miR-15b-5p
Pathways (miRWalk)	WP382 MAPK signaling pathway	over-represented	0.0017063	0.0197283	0.0197283	2.84078	7	hsa-miR-30d-5p; hsa-miR-24-3p; hsa-miR-29c-3p; hsa-miR-451a; hsa-miR-424-5p; hsa-miR-22-3p; hsa-miR-15b-5p
Pathways (miRWalk)	WP45 G1 to S cell cycle control	over-represented	0.0018881	0.0197283	0.0197283	2.88155	7	hsa-miR-30d-5p; hsa-miR-24-3p; hsa-miR-29c-3p; hsa-miR-451a; hsa-miR-424-5p; hsa-miR-22-3p; hsa-miR-15b-5p
Pathways (miRWalk)	WP707 DNA damage response	over-represented	0.0019522	0.0197283	0.0197283	2.89515	7	hsa-miR-30d-5p; hsa-miR-24-3p; hsa-miR-29c-3p; hsa-miR-451a; hsa-miR-424-5p; hsa-miR-22-3p; hsa-miR-15b-5p
Pathways (miRWalk)	hsa04912 GnRH signaling pathway	over-represented	0.0013724	0.0197283	0.0197283	1.78058	6	hsa-miR-24-3p; hsa-miR-29c-3p; hsa-miR-451a; hsa-miR-424-5p; hsa-miR-22-3p; hsa-miR-15b-5p
Pathways (miRWalk)	hsa04916 Melanogenesis	over-represented	0.0011987	0.0197283	0.0197283	1.73981	6	hsa-miR-30d-5p; hsa-miR-24-3p; hsa-miR-29c-3p; hsa-miR-424-5p; hsa-miR-22-3p; hsa-miR-15b-5p
Pathways (miRWalk)	hsa05210 Colorectal cancer	over-represented	0.0018257	0.0197283	0.0197283	2.86796	7	hsa-miR-30d-5p; hsa-miR-24-3p; hsa-miR-29c-3p; hsa-miR-451a; hsa-miR-424-5p; hsa-miR-22-3p; hsa-miR-15b-5p
Pathways (miRWalk)	hsa05212 Pancreatic cancer	over-represented	0.0018257	0.0197283	0.0197283	2.86796	7	hsa-miR-30d-5p; hsa-miR-24-3p; hsa-miR-29c-3p; hsa-miR-451a; hsa-miR-424-5p; hsa-miR-22-3p; hsa-miR-15b-5p
Pathways (miRWalk)	hsa05218 Melanoma	over-represented	0.0017652	0.0197283	0.0197283	2.85437	7	hsa-miR-30d-5p; hsa-miR-24-3p; hsa-miR-29c-3p; hsa-miR-451a; hsa-miR-424-5p; hsa-miR-22-3p; hsa-miR-15b-5p
Pathways (miRWalk)	hsa05222 Small cell lung cancer	over-represented	0.0013395	0.0197283	0.0197283	2.74563	7	hsa-miR-30d-5p; hsa-miR-24-3p; hsa-miR-29c-3p; hsa-miR-451a; hsa-miR-424-5p; hsa-miR-22-3p; hsa-miR-15b-5p
Pathways (miRWalk)	P04393 Ras Pathway	over-represented	0.0021059	0.0200331	0.0200331	1.9165	6	hsa-miR-30d-5p; hsa-miR-24-3p; hsa-miR-29c-3p; hsa-miR-451a; hsa-miR-424-5p; hsa-miR-15b-5p
Pathways (miRWalk)	hsa04666 Fc gamma R mediated phagocytosis	over-represented	0.002194	0.0203496	0.0203496	1.9301	6	hsa-miR-24-3p; hsa-miR-29c-3p; hsa-miR-451a; hsa-miR-424-5p; hsa-miR-22-3p; hsa-miR-15b-5p
Pathways (miRWalk)	hsa05214 Glioma	over-represented	0.0023018	0.0208287	0.0208287	2.96311	7	hsa-miR-30d-5p; hsa-miR-24-3p; hsa-miR-29c-3p; hsa-miR-451a; hsa-miR-424-5p; hsa-miR-22-3p; hsa-miR-15b-5p
Pathways (miRWalk)	hsa04722 Neurotrophin signaling pathway	over-represented	0.0023778	0.0210041	0.0210041	2.9767	7	hsa-miR-30d-5p; hsa-miR-24-3p; hsa-miR-29c-3p; hsa-miR-451a; hsa-miR-424-5p; hsa-miR-22-3p; hsa-miR-15b-5p
Pathways (miRWalk)	P00049 Parkinson disease	over-represented	0.0026807	0.0231288	0.0231288	1.99806	6	hsa-miR-30d-5p; hsa-miR-24-3p; hsa-miR-29c-3p; hsa-miR-424-5p; hsa-miR-22-3p; hsa-miR-15b-5p
Pathways (miRWalk)	P00020 FAS signaling pathway	over-represented	0.0028449	0.0239874	0.0239874	1.27767	5	hsa-miR-30d-5p; hsa-miR-24-3p; hsa-miR-29c-3p; hsa-miR-451a; hsa-miR-15b-5p
Pathways (miRWalk)	WP615 Senescence and Autophagy	over-represented	0.0030672	0.0242116	0.0242116	3.08544	7	hsa-miR-30d-5p; hsa-miR-24-3p; hsa-miR-29c-3p; hsa-miR-451a; hsa-miR-424-5p; hsa-miR-22-3p; hsa-miR-15b-5p
Pathways (miRWalk)	hsa04010 MAPK signaling pathway	over-represented	0.0030672	0.0242116	0.0242116	3.08544	7	hsa-miR-30d-5p; hsa-miR-24-3p; hsa-miR-29c-3p; hsa-miR-451a; hsa-miR-424-5p; hsa-miR-22-3p; hsa-miR-15b-5p
Pathways (miRWalk)	hsa05220 Chronic myeloid leukemia	over-represented	0.0030672	0.0242116	0.0242116	3.08544	7	hsa-miR-30d-5p; hsa-miR-24-3p; hsa-miR-29c-3p; hsa-miR-451a; hsa-miR-424-5p; hsa-miR-22-3p; hsa-miR-15b-5p
Pathways (miRWalk)	P00052 TGF beta signaling pathway	over-represented	0.0033766	0.0260984	0.0260984	2.07961	6	hsa-miR-30d-5p; hsa-miR-24-3p; hsa-miR-29c-3p; hsa-miR-424-5p; hsa-miR-22-3p; hsa-miR-15b-5p
Pathways (miRWalk)	WP710 DNA damage response only ATM dependent	over-represented	0.0035799	0.0265626	0.0265626	3.1534	7	hsa-miR-30d-5p; hsa-miR-24-3p; hsa-miR-29c-3p; hsa-miR-451a; hsa-miR-424-5p; hsa-miR-22-3p; hsa-miR-15b-5p
Pathways (miRWalk)	WP138 Androgen receptor signaling pathway	over-represented	0.0039214	0.0269412	0.0269412	3.19417	7	hsa-miR-30d-5p; hsa-miR-24-3p; hsa-miR-29c-3p; hsa-miR-451a; hsa-miR-424-5p; hsa-miR-22-3p; hsa-miR-15b-5p
Pathways (miRWalk)	WP673 ErbB signaling pathway	over-represented	0.0039169	0.0269412	0.0269412	2.13398	6	hsa-miR-24-3p; hsa-miR-29c-3p; hsa-miR-451a; hsa-miR-424-5p; hsa-miR-22-3p; hsa-miR-15b-5p
Pathways (miRWalk)	hsa04210 Apoptosis	over-represented	0.0037757	0.0269412	0.0269412	2.12039	6	hsa-miR-30d-5p; hsa-miR-24-3p; hsa-miR-29c-3p; hsa-miR-451a; hsa-miR-22-3p; hsa-miR-15b-5p
Pathways (miRWalk)	WP400 p38 MAPK Signaling Pathway	over-represented	0.004383	0.0295655	0.0295655	1.4	5	hsa-miR-24-3p; hsa-miR-29c-3p; hsa-miR-451a; hsa-miR-22-3p; hsa-miR-15b-5p
Pathways (miRWalk)	P00021 FGF signaling pathway	over-represented	0.0048563	0.0300279	0.0300279	2.21553	6	hsa-miR-24-3p; hsa-miR-29c-3p; hsa-miR-451a; hsa-miR-424-5p; hsa-miR-22-3p; hsa-miR-15b-5p
Pathways (miRWalk)	P00047 PDGF signaling pathway	over-represented	0.0048563	0.0300279	0.0300279	2.21553	6	hsa-miR-24-3p; hsa-miR-29c-3p; hsa-miR-451a; hsa-miR-424-5p; hsa-miR-22-3p; hsa-miR-15b-5p
Pathways (miRWalk)	WP1984 Integrated Breast Cancer Pathway	over-represented	0.0048563	0.0300279	0.0300279	2.21553	6	hsa-miR-30d-5p; hsa-miR-24-3p; hsa-miR-29c-3p; hsa-miR-424-5p; hsa-miR-22-3p; hsa-miR-15b-5p
Pathways (miRWalk)	hsa05215 Prostate cancer	over-represented	0.0048285	0.0300279	0.0300279	3.28932	7	hsa-miR-30d-5p; hsa-miR-24-3p; hsa-miR-29c-3p; hsa-miR-451a; hsa-miR-424-5p; hsa-miR-22-3p; hsa-miR-15b-5p
Pathways (miRWalk)	P00046 Oxidative stress response	over-represented	0.0052406	0.0308615	0.0308615	1.45437	5	hsa-miR-24-3p; hsa-miR-29c-3p; hsa-miR-451a; hsa-miR-22-3p; hsa-miR-15b-5p
Pathways (miRWalk)	WP205 IL 7 signaling pathway	over-represented	0.0052406	0.0308615	0.0308615	1.45437	5	hsa-miR-24-3p; hsa-miR-29c-3p; hsa-miR-451a; hsa-miR-424-5p; hsa-miR-15b-5p
Pathways (miRWalk)	hsa04350 TGF beta signaling pathway	over-represented	0.005207	0.0308615	0.0308615	2.24272	6	hsa-miR-30d-5p; hsa-miR-24-3p; hsa-miR-451a; hsa-miR-424-5p; hsa-miR-22-3p; hsa-miR-15b-5p
Pathways (miRWalk)	P00018 EGF receptor signaling pathway	over-represented	0.0055778	0.0322868	0.0322868	2.2699	6	hsa-miR-24-3p; hsa-miR-29c-3p; hsa-miR-451a; hsa-miR-424-5p; hsa-miR-22-3p; hsa-miR-15b-5p
Pathways (miRWalk)	hsa04110 Cell cycle	over-represented	0.0057437	0.0322868	0.0322868	3.37087	7	hsa-miR-30d-5p; hsa-miR-24-3p; hsa-miR-29c-3p; hsa-miR-451a; hsa-miR-424-5p; hsa-miR-22-3p; hsa-miR-15b-5p
Pathways (miRWalk)	WP23 B Cell Receptor Signaling Pathway	over-represented	0.0061736	0.0336824	0.0336824	2.31068	6	hsa-miR-24-3p; hsa-miR-29c-3p; hsa-miR-451a; hsa-miR-424-5p; hsa-miR-22-3p; hsa-miR-15b-5p
Pathways (miRWalk)	WP2256 Integrated Pancreatic Cancer Pathway	over-represented	0.0066163	0.0355747	0.0355747	3.43883	7	hsa-miR-30d-5p; hsa-miR-24-3p; hsa-miR-29c-3p; hsa-miR-451a; hsa-miR-424-5p; hsa-miR-22-3p; hsa-miR-15b-5p
Pathways (miRWalk)	P00029 Huntington disease	over-represented	0.0072796	0.0380387	0.0380387	2.37864	6	hsa-miR-30d-5p; hsa-miR-24-3p; hsa-miR-29c-3p; hsa-miR-451a; hsa-miR-22-3p; hsa-miR-15b-5p
Pathways (miRWalk)	hsa04910 Insulin signaling pathway	over-represented	0.0075188	0.0387429	0.0387429	2.39223	6	hsa-miR-24-3p; hsa-miR-29c-3p; hsa-miR-451a; hsa-miR-424-5p; hsa-miR-22-3p; hsa-miR-15b-5p
Pathways (miRWalk)	hsa05014 Amyotrophic lateral sclerosis ALS	over-represented	0.0076318	0.0387861	0.0387861	1.5767	5	hsa-miR-30d-5p; hsa-miR-24-3p; hsa-miR-29c-3p; hsa-miR-451a; hsa-miR-15b-5p
Pathways (miRWalk)	WP2037 Prolactin Signaling Pathway	over-represented	0.0080161	0.0396531	0.0396531	2.41942	6	hsa-miR-30d-5p; hsa-miR-24-3p; hsa-miR-29c-3p; hsa-miR-451a; hsa-miR-424-5p; hsa-miR-15b-5p
Pathways (miRWalk)	WP127 IL 5 signaling pathway	over-represented	0.0082593	0.0402672	0.0402672	1.60388	5	hsa-miR-24-3p; hsa-miR-29c-3p; hsa-miR-451a; hsa-miR-424-5p; hsa-miR-15b-5p
Pathways (miRWalk)	WP2034 Leptin signaling pathway	over-represented	0.0088112	0.0419098	0.0419098	2.46019	6	hsa-miR-24-3p; hsa-miR-29c-3p; hsa-miR-451a; hsa-miR-424-5p; hsa-miR-22-3p; hsa-miR-15b-5p
Pathways (miRWalk)	hsa04664 Fc epsilon RI signaling pathway	over-represented	0.0092725	0.0430014	0.0430014	1.64466	5	hsa-miR-24-3p; hsa-miR-29c-3p; hsa-miR-451a; hsa-miR-424-5p; hsa-miR-15b-5p
Pathways (miRWalk)	hsa04530 Tight junction	over-represented	0.0096683	0.044283	0.044283	2.50097	6	hsa-miR-30d-5p; hsa-miR-24-3p; hsa-miR-29c-3p; hsa-miR-451a; hsa-miR-22-3p; hsa-miR-15b-5p
Pathways (miRWalk)	WP254 Apoptosis	over-represented	0.0102758	0.0461564	0.0461564	2.52816	6	hsa-miR-30d-5p; hsa-miR-24-3p; hsa-miR-29c-3p; hsa-miR-451a; hsa-miR-22-3p; hsa-miR-15b-5p
Pathways (miRWalk)	WP314 FAS pathway and Stress induction of HSP regulation	over-represented	0.0107651	0.0467758	0.0467758	1.69903	5	hsa-miR-30d-5p; hsa-miR-24-3p; hsa-miR-29c-3p; hsa-miR-451a; hsa-miR-15b-5p
Pathways (miRWalk)	hsa04662 B cell receptor signaling pathway	over-represented	0.0107651	0.0467758	0.0467758	1.69903	5	hsa-miR-24-3p; hsa-miR-29c-3p; hsa-miR-451a; hsa-miR-424-5p; hsa-miR-15b-5p
Pathways (miRWalk)	WP49 IL 2 Signaling pathway	over-represented	0.0111648	0.0476108	0.0476108	1.71262	5	hsa-miR-24-3p; hsa-miR-29c-3p; hsa-miR-451a; hsa-miR-424-5p; hsa-miR-15b-5p
Pathways (miRWalk)	WP481 Insulin Signaling	over-represented	0.0115822	0.0477444	0.0477444	2.58252	6	hsa-miR-24-3p; hsa-miR-29c-3p; hsa-miR-451a; hsa-miR-424-5p; hsa-miR-22-3p; hsa-miR-15b-5p
Pathways (miRWalk)	hsa04012 ErbB signaling pathway	over-represented	0.0115822	0.0477444	0.0477444	2.58252	6	hsa-miR-24-3p; hsa-miR-29c-3p; hsa-miR-451a; hsa-miR-424-5p; hsa-miR-22-3p; hsa-miR-15b-5p
Pathways (miRWalk)	P00031 Inflammation mediated by chemokine and cytokine signaling pathway	over-represented	0.0122834	0.048544	0.048544	2.60971	6	hsa-miR-24-3p; hsa-miR-29c-3p; hsa-miR-451a; hsa-miR-424-5p; hsa-miR-22-3p; hsa-miR-15b-5p
Pathways (miRWalk)	P00033 Insulin IGF pathway protein kinase B signaling cascade	over-represented	0.0119972	0.048544	0.048544	1.73981	5	hsa-miR-24-3p; hsa-miR-29c-3p; hsa-miR-451a; hsa-miR-22-3p; hsa-miR-15b-5p
Pathways (miRWalk)	WP536 Calcium Regulation in the Cardiac Cell	over-represented	0.0124304	0.048544	0.048544	1.7534	5	hsa-miR-30d-5p; hsa-miR-29c-3p; hsa-miR-424-5p; hsa-miR-22-3p; hsa-miR-15b-5p
Pathways (miRWalk)	hsa05216 Thyroid cancer	over-represented	0.0124304	0.048544	0.048544	1.7534	5	hsa-miR-30d-5p; hsa-miR-24-3p; hsa-miR-451a; hsa-miR-424-5p; hsa-miR-15b-5p
