# Supplementary material for: Radiation-induced circulating microRNAs linked to echocardiography parameters after radiotherapy
Source: Front Oncol. 2023 May 18;13:1150979. doi: 10.3389/fonc.2023.1150979 (PMC10232985; doi:10.3389/fonc.2023.1150979)
Supplement: Supplementary file 1 [file DataSheet_1.zip › Table 6.xlsx]

## Sheet: Arkusz1
Supplementary table 6 - Pairwise comparisons of miRNA expression between baseline (1), 24 post-radiotherapy (2) and 1 month post-radiotherapy (3). Fold changes (FC) were calculated by dividing expression at: 24h Post-RT / Baseline, 24h Post-RT / 1 month postRT or 1 month post-RT / baseline respectively.
	Mean+/-SD 1	Mean +/- SD 2	Mean +/- SD 3	FC 2 vs 1	p val 2 vs 1	FC 2 vs 3	p val 2 vs 3	FC 3 vs 1	p val 1 vs 3
miR-30d-5p	-1.73+/-0.59	-1.85+/-0.65	-1.72+/-0.95	0.918707	0.328093	0.908248	0.356686	1.01152	0.888647
miR-24-3p	-0.13+/-0.46	-0.10+/-0.60	-0.06+/-0.96	1.01846	0.556382	0.973652	0.840998	1.04602	0.569145
miR-29c-3p	0.48+/-0.48	0.32+/-0.58	0.46+/-0.85	0.89248	0.0682111	0.90231	0.301973	0.989106	0.881352
miR-451a	7.84+/-0.81	7.49+/-1.14	7.78+/-1.07	0.784496	0.0355218	0.814627	0.16594	0.963012	0.687982
miR-424-5p	-0.91+/-0.66	-1.22+/-0.74	-0.99+/-0.93	0.807832	0.00331486	0.856062	0.123869	0.94366	0.487279
miR-22-3p	2.18+/-0.56	1.93+/-0.63	2.23+/-1.02	0.843131	0.000885167	0.811945	0.0109115	1.03841	0.648182
miR-15b-3p	0.17+/-0.66	-0.11+/-0.69	-0.17+/-0.84	0.7423	0.0025	0.9593	0.925	0.7738	0.0033
